# Supplementary material for: Chronic Alcohol Consumption Reprograms Osteoclast Lineage Communications to Promote Osteoclastogenesis
Source: Biology (Basel). 2026 Mar 26;15(7):527. doi: 10.3390/biology15070527 (PMC13072430; doi:10.3390/biology15070527)
Supplement: Supplementary file 1 [file biology-15-00527-s001.zip › Table S1.xlsx]

## Sheet: Lineage 1-OC
Gene	waldStat_1	df_1	pvalue_1	fdr_1
CXCL9	164.823	5	0	0
ARNT	8487.26	5	0	0
SLC9B1	1210.79	5	0	0
PPFIA2	5200.54	5	0	0
EXT1	3076.35	5	0	0
EDIL3	2236.4	5	0	0
CXCL11	89.2889	5	0	0
MMP12	1226.46	5	0	0
CKB	10769.7	5	0	0
CHIT1	242.363	5	0	0
ENSMMUG00000058557	173.118	5	0	0
NYAP2	1641.32	5	0	0
AKAP6	1707.75	5	0	0
SPP1	1214.91	5	0	0
CA2	2158.05	5	0	0
MYO1D	5520.18	5	0	0
CPVL	1061.88	5	0	0
CALCR	487.736	5	0	0
MAP4K4	3378.77	5	0	0
SLC9B2	1252.88	5	0	0
COX3	246.054	5	0	0
ATP6V0D2	5931.28	5	0	0
IDO1	121.736	5	0	0
H4C3	1016.06	5	0	0
ANKH	2501.71	5	0	0
ITGA2	1446.44	5	0	0
ENSMMUG00000053539	158.838	5	0	0
CACNB4	946.711	5	0	0
CCL8	584.681	5	0	0
MACROD2	701.034	5	0	0
NRG1	251.982	5	0	0
THBS1	1113.48	5	0	0
HDAC9	2395.93	5	0	0
ENSMMUG00000003289	2468.81	5	0	0
DST	2625.56	5	0	0
MMP9	2149.13	5	0	0
DPP4	1316.8	5	0	0
HMGA2	577.356	5	0	0
IGFBP6	2254.75	5	0	0
TOP2A	1187.32	5	0	0
H1-3	1001.99	5	0	0
DGKI	1777.71	5	0	0
CCL13	1985.5	5	0	0
ZNF462	3083.65	5	0	0
ITGAV	2812.96	5	0	0
GREM1	1546.99	5	0	0
BIRC3	2361.78	5	0	0
PLAAT4	156.91	5	0	0
ACP5	6774.86	5	0	0
ND4	146.453	5	0	0
BMPR1A	1464.83	5	0	0
GNA14	1985.25	5	0	0
COX1	164.14	5	0	0
VCAN	257.785	5	0	0
IFIT2	236.819	5	0	0
ATP6V1E1	8938.41	5	0	0
SLC35D1	3603.53	5	0	0
SPOCK1	212.14	5	0	0
ENSMMUG00000002764	94.2158	5	0	0
ISG15	277.785	5	0	0
MYO1B	2342.24	5	0	0
ATP6	184.261	5	0	0
ENSMMUG00000065373	168.709	5	0	0
SH3GL2	792.017	5	0	0
CD52	1502.29	5	0	0
MT2A	984.297	5	0	0
ENSMMUG00000058515	1461.41	5	0	0
CCSER1	568.818	5	0	0
SCN9A	241.09	5	0	0
ND3	379.347	5	0	0
FN1	2110.11	5	0	0
TFRC	3935.72	5	0	0
GULP1	351.696	5	0	0
PTPRT	141.582	5	0	0
PPP2R2B	144.167	5	0	0
CCL4L1	913.399	5	0	0
GBP3	927.756	5	0	0
MMP19	1166.21	5	0	0
PKIA	1428.25	5	0	0
SEMA3E	486.056	5	0	0
CENPF	1552.48	5	0	0
RUNX1	1457.43	5	0	0
ZEB1	977.234	5	0	0
C1QB	806.594	5	0	0
STEAP4	518.724	5	0	0
CD109	2686.99	5	0	0
ENSMMUG00000054210	138.224	5	0	0
RFTN2	863.075	5	0	0
SNX10	3655.83	5	0	0
MX1	766.182	5	0	0
ENSMMUG00000042343	730.662	5	0	0
ENSMMUG00000052127	329.403	5	0	0
PTPRM	1749.78	5	0	0
CTTNBP2	1293.47	5	0	0
KCNQ5	601.528	5	0	0
HPGDS	195.471	5	0	0
PID1	1984.63	5	0	0
ADK	2184.29	5	0	0
ENSMMUG00000050185	476.566	5	0	0
MKI67	1721.45	5	0	0
KIAA0040	2140.92	5	0	0
PTPN22	2383.5	5	0	0
PITPNC1	1227.02	5	0	0
LILRA6	339.668	5	0	0
PARM1	670.717	5	0	0
MAST4	795.06	5	0	0
AFF3	170.012	5	0	0
WWC1	1593.4	5	0	0
AK5	1354.85	5	0	0
RASAL2	1651.47	5	0	0
ST3GAL6	1846.52	5	0	0
H2AFZ	3105.06	5	0	0
ENSMMUG00000065362	552.479	5	0	0
TBC1D24	9988.07	5	0	0
FOSL2	3171.31	5	0	0
SMYD3	305.79	5	0	0
CYP1B1	173.018	5	0	0
SUGCT	845.42	5	0	0
TMEM132C	102.873	5	0	0
FAM107B	767.241	5	0	0
ENSMMUG00000064954	134.1	5	0	0
FILIP1L	1119.26	5	0	0
RNF150	165.413	5	0	0
CRYAB	181.267	5	0	0
MRPS6	2115.36	5	0	0
CADM2	202.979	5	0	0
TM4SF1	347.673	5	0	0
MAML3	1017.36	5	0	0
GPR39	668.984	5	0	0
MSI2	1253.25	5	0	0
NCKAP5	342.646	5	0	0
OSBPL8	214.303	5	0	0
RGS7	407.003	5	0	0
NLGN4X	423.494	5	0	0
CCL18	2257.46	5	0	0
FYN	442.883	5	0	0
DIAPH3	860.563	5	0	0
ITPR1	526.821	5	0	0
NUSAP1	736.202	5	0	0
ENSMMUG00000061125	268.964	5	0	0
PMS1	1816.25	5	0	0
COL27A1	830.848	5	0	0
VNN1	1723.38	5	0	0
SLC39A8	1107.31	5	0	0
HMGB2	1555.43	5	0	0
CPA6	558.273	5	0	0
DOCK5	1534.8	5	0	0
ENSMMUG00000051990	781.426	5	0	0
PIP5K1B	1650.33	5	0	0
IFI27	363.025	5	0	0
SLC40A1	3835.27	5	0	0
PPFIBP1	984.228	5	0	0
CD38	90.211	5	0	0
IL1R2	294.729	5	0	0
ARHGAP24	2497.27	5	0	0
NOS1AP	983.789	5	0	0
TBC1D4	697.857	5	0	0
ANTXR2	1705.66	5	0	0
LPL	547.377	5	0	0
CDK1	600.382	5	0	0
ADAM19	781.501	5	0	0
PEX5L	110.37	5	0	0
DENND2B	1041.44	5	0	0
ENSMMUG00000013446	630	5	0	0
AGTPBP1	1111.26	5	0	0
TIAM1	1585.82	5	0	0
THRB	1109.23	5	0	0
CD207	122.501	5	0	0
NFATC1	1563.69	5	0	0
ENSMMUG00000063316	153.495	5	0	0
VMO1	851.899	5	0	0
TXN	3156.32	5	0	0
WARS1.1	223.925	5	0	0
CDK6	672.161	5	0	0
IFIT1	192.527	5	0	0
SLCO5A1	137.344	5	0	0
TNFRSF11A	828.546	5	0	0
DTL	633.402	5	0	0
CLEC6A	424.583	5	0	0
MYO10	1299.27	5	0	0
ENSMMUG00000054358	309.826	5	0	0
NCALD	564.43	5	0	0
PDE6D	2049.74	5	0	0
LPAR1	621.77	5	0	0
RRM2	1063.88	5	0	0
PALLD	139.099	5	0	0
ENSMMUG00000063348	85.918	5	0	0
ATP6V1A	6387.82	5	0	0
NR4A3	237.904	5	0	0
IPCEF1	668.004	5	0	0
IGF1	1082.42	5	0	0
HYAL1	1170.57	5	0	0
MX2	760.383	5	0	0
SOD2	924.797	5	0	0
C1H1orf21	684.829	5	0	0
ASPM	440.082	5	0	0
SLC7A11	507.511	5	0	0
IL7R	560.946	5	0	0
ALCAM	876.995	5	0	0
CBLB	2735.27	5	0	0
VNN2	263.946	5	0	0
STXBP5	641.884	5	0	0
SERPINB6	372.54	5	0	0
IFIT3	240.691	5	0	0
MITF	606.679	5	0	0
TFEC	748.108	5	0	0
FRMPD4	148.847	5	0	0
CUX2	675.742	5	0	0
ACTN1	2497.13	5	0	0
CXCL3	1643.9	5	0	0
RAI14	263.19	5	0	0
MAGI1	366.454	5	0	0
S100A10	1265.72	5	0	0
MPPED2	188.542	5	0	0
ENSMMUG00000050900	157.016	5	0	0
UHRF2	1296.49	5	0	0
TENM2	197.706	5	0	0
ANLN	657.5	5	0	0
ENO3	456.926	5	0	0
KIR3DL12	726.657	5	0	0
CIR1	815.028	5	0	0
ADGRB3	515.939	5	0	0
CSTB	2985.06	5	0	0
CTSL	1961.72	5	0	0
H2AC12	405.4	5	0	0
IL1B	300.5	5	0	0
STMN1	1224.71	5	0	0
C9	1195	5	0	0
BACH2	89.5824	5	0	0
RBPJ	1877.66	5	0	0
SH3PXD2B	748.595	5	0	0
CCNB1	696.729	5	0	0
HSPD1	2663.75	5	0	0
SRGAP1	623.628	5	0	0
ENSMMUG00000064224	1027.46	5	0	0
KHDRBS3	265.426	5	0	0
MT1M	733.764	5	0	0
OXR1	2957.21	5	0	0
COBLL1	258.747	5	0	0
KYNU	2137.43	5	0	0
PARVB	2438.19	5	0	0
ENSMMUG00000012140	5076.88	5	0	0
LIMCH1	129.691	5	0	0
IGFBP7	118.886	5	0	0
GLIS3	643.86	5	0	0
CALCRL	535.626	5	0	0
ANO1	226.493	5	0	0
ENSMMUG00000054069	962.468	5	0	0
H1-5	303.135	5	0	0
FGGY	346.246	5	0	0
KIAA1217	213.395	5	0	0
CRYBA2	124.515	5	0	0
SHC3	461.124	5	0	0
PFKP	1645.46	5	0	0
AGAP1	630.75	5	0	0
BICDL1	371.627	5	0	0
PLA2G4C	240.565	5	0	0
SRM	1686.26	5	0	0
MTSS1	811.008	5	0	0
TP63	146.692	5	0	0
APOL2	1890.23	5	0	0
RFTN1	1062.79	5	0	0
SH3RF3	574.916	5	0	0
RPL39	2968.15	5	0	0
CCL2	4149.83	5	0	0
CDK14	892.352	5	0	0
ABCA6	178.451	5	0	0
TEAD1	247.13	5	0	0
AHI1	593.612	5	0	0
SLC9A7	540.685	5	0	0
ENSMMUG00000042305	1939.73	5	0	0
BCL2	475.126	5	0	0
ARHGEF3	333.896	5	0	0
PCLAF	913.405	5	0	0
CENPE	815.796	5	0	0
CPNE4	138.308	5	0	0
ATP8A2	202.306	5	0	0
ZNF827	269.489	5	0	0
AFF1	1045.21	5	0	0
APOC1	2417.56	5	0	0
CDCA2	388.68	5	0	0
ACVR2A	1053.25	5	0	0
CENPP	893.118	5	0	0
FLNB	710.821	5	0	0
F5	701.479	5	0	0
BMT2	125.953	5	0	0
RCAN1	627.94	5	0	0
GCNT2	297.638	5	0	0
NUB1	1690.39	5	0	0
MAP2K3	1986.31	5	0	0
CDH17	832.374	5	0	0
FMNL2	1500.57	5	0	0
RTN1	1310.81	5	0	0
PDE4D	718.898	5	0	0
BUB1B	682.333	5	0	0
RETREG1	222.15	5	0	0
ENSMMUG00000051095	122.451	5	0	0
NCAPG	675.786	5	0	0
RALA	524.119	5	0	0
PKIB	1504.41	5	0	0
NAV3	804.352	5	0	0
SMC4	1421.43	5	0	0
GPAT3	351.247	5	0	0
PLCB1	817.29	5	0	0
PSD3	1829.72	5	0	0
EXOC6B	542.9	5	0	0
HIVEP3	196.802	5	0	0
HTR7	299.974	5	0	0
XPR1	1050.53	5	0	0
ECE1	895.521	5	0	0
TOX	598.587	5	0	0
CKAP2	500.556	5	0	0
RAC2	1491.06	5	0	0
CIT	582.028	5	0	0
KLF12	113.31	5	0	0
ACKR4	298.063	5	0	0
GM2A	1108.75	5	0	0
CAMK1D	555.296	5	0	0
PARD3B	331.109	5	0	0
ACTG1	1924.5	5	0	0
GAN	325.646	5	0	0
DPY19L1	478.457	5	0	0
KCNMA1	494.532	5	0	0
ENSMMUG00000062716	692.62	5	0	0
PTTG1	971.549	5	0	0
CYB5R3	1623	5	0	0
PBX1	96.7273	5	0	0
SERPINI1	603.714	5	0	0
RFX8	263.043	5	0	0
TBC1D9	216.189	5	0	0
ENSMMUG00000062103	1200.81	5	0	0
MAP4K3	740.258	5	0	0
SLC8A1	1899.01	5	0	0
CD84	3363.99	5	0	0
MYO1E	169.295	5	0	0
ENSMMUG00000052013	211.017	5	0	0
F2R	931.905	5	0	0
PPARG	705.588	5	0	0
TANC2	448.047	5	0	0
HELLS	961.905	5	0	0
C1QC	1796.16	5	0	0
RNF213	687.633	5	0	0
JDP2	1177.55	5	0	0
SOX4	468.915	5	0	0
ATP6V1H	2988.55	5	0	0
TUBB	2091.6	5	0	0
RNF19B	474.896	5	0	0
APOE	3039.67	5	0	0
H2AC20	587.96	5	0	0
ADAMDEC1	1919.97	5	0	0
CCL3	662.836	5	0	0
SH3D19	738.634	5	0	0
CHCHD6	502.712	5	0	0
OXCT1	518.882	5	0	0
ENOX1	269.852	5	0	0
THSD7A	1405.46	5	0	0
BICD1	425.545	5	0	0
PLXDC2	3379.91	5	0	0
RARRES1	314.855	5	0	0
SPECC1	620.06	5	0	0
GPNMB	5825.49	5	0	0
CCNA2	599.508	5	0	0
PRKAR2B	498.209	5	0	0
WSCD1	544.822	5	0	0
NIBAN1	168.372	5	0	0
PHLPP1	387.965	5	0	0
ND4L	204.661	5	0	0
MSR1	3254.12	5	0	0
SMARCA1	400.306	5	0	0
UCHL1	246.16	5	0	0
CD163L1	4238.55	5	0	0
KIF4A	416.508	5	0	0
NEURL3	122.108	5	0	0
ASTN2	112.4	5	0	0
SERPINB10	935.947	5	0	0
NCAM1	590.3	5	0	0
TTLL7	513.879	5	0	0
SPC25	353.522	5	0	0
DIXDC1	410.097	5	0	0
ENSMMUG00000046641	255.795	5	0	0
CCDC141	174.961	5	0	0
FHIT	133.966	5	0	0
MID2	939.019	5	0	0
SCHIP1	158.21	5	0	0
DDX58	354.865	5	0	0
EXT2	1607.2	5	0	0
PLA2G2D	216.874	5	0	0
GNG2	727.118	5	0	0
NAA50	1922.99	5	0	0
DLGAP5	523.592	5	0	0
S100A4	960.591	5	0	0
CSTA	437.333	5	0	0
SEMA4D	898.023	5	0	0
COLEC12	1033.59	5	0	0
HIPK2	703.028	5	0	0
BAIAP2L1	135.98	5	0	0
GUCY1A1	104.216	5	0	0
LARGE1	218.903	5	0	0
H3C2	261.297	5	0	0
CHST11	838.893	5	0	0
KIR3DH	160.341	5	0	0
KIF20B	771.693	5	0	0
CKS1B	1021.32	5	0	0
SLC1A5	813.887	5	0	0
CHN2	1732.2	5	0	0
SMC2	1100.23	5	0	0
KITLG	138.788	5	0	0
ENSMMUG00000059231	155.662	5	0	0
DCLK2	257.995	5	0	0
GABRG3	428.548	5	0	0
ENSMMUG00000009038	172.226	5	0	0
ANXA2	2093.2	5	0	0
F13A1	962.814	5	0	0
LDLRAD4	145.138	5	0	0
ATAD2	799.569	5	0	0
ZNF366	347.652	5	0	0
ARAP2	400.702	5	0	0
GSN	1279.75	5	0	0
LMNA	1885.13	5	0	0
ANKRD1	183.682	5	0	0
HIST1H2AC	444.51	5	0	0
COBL	115.762	5	0	0
HERC5	175.207	5	0	0
CTTNBP2NL	1147.83	5	0	0
CD226	180.366	5	0	0
SLC16A10	576.08	5	0	0
NUF2	630.072	5	0	0
RASGRF2	279.188	5	0	0
TBL1X	562.693	5	0	0
GBE1	416.588	5	0	0
SERINC5	477.52	5	0	0
DNAJC6	285.68	5	0	0
CEP128	604.634	5	0	0
ATP6V1G1	3235.56	5	0	0
DCSTAMP	814.394	5	0	0
PDE3B	287.51	5	0	0
PRC1	718.696	5	0	0
RAB38	284.596	5	0	0
RGS16	97.9602	5	0	0
PDGFC	1929.03	5	0	0
CADM1	351.79	5	0	0
STAT1	767.268	5	0	0
HMGB1	3556.73	5	0	0
CXCL8	1153.7	5	0	0
MCM3	587.698	5	0	0
CRISPLD2	173.329	5	0	0
PRKCH	470.69	5	0	0
DISP1	591.592	5	0	0
SHTN1	1603.56	5	0	0
FAM117B	276.321	5	0	0
OAS2	476.227	5	0	0
ND2	852.132	5	0	0
ABCB1	297.676	5	0	0
MAP1A	444.623	5	0	0
HMGA1	1177.19	5	0	0
BIRC5	512.99	5	0	0
ARHGAP11A	571.887	5	0	0
GK	224.1	5	0	0
SHCBP1	558.527	5	0	0
CACNA1A	346.435	5	0	0
DMXL1	1097.29	5	0	0
HSP90AB1	2833.05	5	0	0
SUCNR1	97.5021	5	0	0
TNFSF10	94.5739	5	0	0
PTGS2	162.802	5	0	0
CAV1	296.909	5	0	0
CYCS	1461.07	5	0	0
POLA1	726.78	5	0	0
CKS2	826.228	5	0	0
KIF11	420.233	5	0	0
DAB2	8855.34	5	0	0
SATB1	230.996	5	0	0
ENSMMUG00000052424	1268.06	5	0	0
KDM6A	947.288	5	0	0
PTPN1	1030.49	5	0	0
FOXO1	428.289	5	0	0
GTSE1	311.769	5	0	0
EZH2	851.211	5	0	0
ENSMMUG00000028699	387.113	5	0	0
SAMD4A	1601.21	5	0	0
DSCAML1	117.925	5	0	0
PSMD12	1015.96	5	0	0
HNRNPLL	866.105	5	0	0
GOT2	1334.56	5	0	0
TBXAS1	1039.46	5	0	0
IMMP2L	390.964	5	0	0
P3H2	263.221	5	0	0
COL6A2	91.6323	5	0	0
SLC6A8	832.562	5	0	0
IRF4	261.002	5	0	0
POLQ	513.786	5	0	0
TBC1D8	820.914	5	0	0
SEL1L2	202.748	5	0	0
CEP55	532.653	5	0	0
EYA2	174.158	5	0	0
ENSMMUG00000063127	378.438	5	0	0
EPSTI1	1402.68	5	0	0
SLC37A2	2190.09	5	0	0
PCSK6	219.047	5	0	0
ENSMMUG00000055587	319.488	5	0	0
XYLT1	98.9189	5	0	0
KIF15	420.701	5	0	0
LXN	438.766	5	0	0
ATP10A	571.118	5	0	0
TPX2	665.372	5	0	0
RANBP1	1241.18	5	0	0
TIGAR	670.914	5	0	0
MAOA	366.158	5	0	0
HMMR	458.485	5	0	0
PDE8A	586.767	5	0	0
TMEM164	102.325	5	0	0
SEPTIN10	293.283	5	0	0
RETN	1798.18	5	0	0
TMEM176B	656.521	5	0	0
ACSS3	304.735	5	0	0
SLC44A1	588.177	5	0	0
PDSS1	91.7033	5	0	0
ND6	93.7661	5	0	0
UHRF1	666.181	5	0	0
CTTN	709.67	5	0	0
ENSMMUG00000054483	456.251	5	0	0
SGO2	383.844	5	0	0
RASSF3	103.993	5	0	0
ACOD1	199.515	5	0	0
ENSMMUG00000051392	1363.69	5	0	0
TIMP1	677.003	5	0	0
BCL11A	106.557	5	0	0
TP53BP2	1017.63	5	0	0
ENSMMUG00000008587	374.806	5	0	0
MYC	694.607	5	0	0
RAD51AP1	574.103	5	0	0
ITGAX	1051.28	5	0	0
ANKRD28	553.103	5	0	0
ATP1B1	2997.22	5	0	0
ZNF704	866.661	5	0	0
PRKCA	596.081	5	0	0
IFI6	857.838	5	0	0
DCDC1	361.165	5	0	0
SPIRE1	914.55	5	0	0
ABLIM2	255.527	5	0	0
VWA8	424.688	5	0	0
IQGAP3	443.139	5	0	0
MYOF	554.01	5	0	0
BRCA1	766.293	5	0	0
CD74	6956.59	5	0	0
AOAH	793.561	5	0	0
ENPP2	201.291	5	0	0
ST18	415.733	5	0	0
DNM3	206.866	5	0	0
AFF2	94.753	5	0	0
DHRS9	94.7993	5	0	0
AURKA	401.343	5	0	0
ENSMMUG00000049519	244.446	5	0	0
SLC9A9	5318.43	5	0	0
GNAO1	207.607	5	0	0
MAMU-DRA	8189.9	5	0	0
PCNA	727.59	5	0	0
DDX60	459.051	5	0	0
LDHA	1538.44	5	0	0
GLCCI1	139.135	5	0	0
SPRED1	247.01	5	0	0
ADSS2	831.838	5	0	0
PTPRG	93.1692	5	0	0
DNAJC1	156.201	5	0	0
TMEM65	566.819	5	0	0
H1-4	440.536	5	0	0
DAPP1	337.628	5	0	0
PLEKHA7	167.395	5	0	0
KNL1	447.738	5	0	0
TSHZ1	254.216	5	0	0
SFMBT2	409.065	5	0	0
KPNA2	422.418	5	0	0
ENSMMUG00000051217	146.319	5	0	0
NRN1	103.865	5	0	0
E2F7	235.336	5	0	0
TTC39C	233.091	5	0	0
PPARGC1B	842.882	5	0	0
BDH2	583.315	5	0	0
CLSPN	352.003	5	0	0
CD200R1	499.777	5	0	0
DNAJC13	994.536	5	0	0
BCAT1	292.185	5	0	0
MTHFD1L	678.078	5	0	0
ND5	126.21	5	0	0
CERS6	795.771	5	0	0
YES1	309.07	5	0	0
PPP1R3C	340.925	5	0	0
ASAP2	208.744	5	0	0
GCLC	1077.56	5	0	0
CYSLTR1	264.128	5	0	0
TCIRG1	2185.62	5	0	0
BRIP1	415.517	5	0	0
CDKN1A	363.36	5	0	0
LMNB1	679.413	5	0	0
FNIP2	282.596	5	0	0
H1-2	238.626	5	0	0
LTA4H	606.57	5	0	0
PIK3CB	934.499	5	0	0
MTUS1	120.306	5	0	0
LOXL2	95.6018	5	0	0
ZNF438	392.949	5	0	0
NCAPD3	859.715	5	0	0
GRB10	133.875	5	0	0
RGS10	1432.87	5	0	0
UBE2E2	1329.86	5	0	0
KIF2C	332.412	5	0	0
PPM1E	1650.32	5	0	0
ERBIN	1049.7	5	0	0
SPRY1	293.642	5	0	0
ERBB3	2114.71	5	0	0
AVL9	395.079	5	0	0
TMCO3	732.454	5	0	0
PDE4B	1382.31	5	0	0
DIPK1A	413.472	5	0	0
HCFC1R1	912.724	5	0	0
FBXL20	220.16	5	0	0
ATP8	126.3	5	0	0
ATRNL1	276.19	5	0	0
EDNRB	254.974	5	0	0
ENSMMUG00000038348	146.092	5	0	0
ENSMMUG00000056183	2540.84	5	0	0
COLGALT2	108.563	5	0	0
DENND1B	148.488	5	0	0
KCNK13	1715.09	5	0	0
TMCC3	157.961	5	0	0
SEMA3C	204.337	5	0	0
ESCO2	417.612	5	0	0
NETO2	226.074	5	0	0
CDKN3	472.202	5	0	0
TM4SF19	268.536	5	0	0
ENSMMUG00000058521	125.961	5	0	0
ENSMMUG00000060245	100.31	5	0	0
APBB2	351.115	5	0	0
BCL2A1	201.315	5	0	0
TUBA1A	1213.41	5	0	0
DPF3	113.637	5	0	0
PELI1	1419.39	5	0	0
PPP1R16B	93.1231	5	0	0
G0S2	109.415	5	0	0
ARHGEF26	192.331	5	0	0
SASH1	441.749	5	0	0
SLC24A2	135.126	5	0	0
NCAPG2	607.187	5	0	0
DGKH	172.667	5	0	0
HIST2H3A	136.937	5	0	0
ARHGAP26	4945.14	5	0	0
SLC38A1	243.336	5	0	0
C15orf41	321.949	5	0	0
KAZN	372.156	5	0	0
ABHD2	593.789	5	0	0
HS3ST1	862.711	5	0	0
CPQ	910.169	5	0	0
IFI44L	588.659	5	0	0
ENSMMUG00000063725	3576.17	5	0	0
ATP6AP2	2596.9	5	0	0
SAMD12	113.02	5	0	0
SIPA1L2	202.646	5	0	0
CP	496.335	5	0	0
ENSMMUG00000062238	115.623	5	0	0
MCM7	622.989	5	0	0
NRP1	5644.64	5	0	0
ABCA1	1996.16	5	0	0
FCN1	163.531	5	0	0
TRERF1	337.02	5	0	0
ANPEP	137.841	5	0	0
ENSMMUG00000055064	876.025	5	0	0
PCOLCE2	405.752	5	0	0
ID2	86.5493	5	0	0
PRIM2	462.709	5	0	0
ENSMMUG00000054910	151.873	5	0	0
OTUD7B	290.815	5	0	0
WDR76	459.752	5	0	0
ENSMMUG00000055114	136.82	5	0	0
FAM102A	658.485	5	0	0
PLTP	326.556	5	0	0
SPN	380.87	5	0	0
STT3A.1	501.027	5	0	0
ADAM28	146.587	5	0	0
RAB30	185.991	5	0	0
PLK1	340.773	5	0	0
KIF14	241.816	5	0	0
GRAMD2B	196.64	5	0	0
RCC1	763.366	5	0	0
NDC80	270.89	5	0	0
MAMU-DRB1	7387.61	5	0	0
ARID5B	156.824	5	0	0
RPS6KA3	168.275	5	0	0
ADGRG5	282.654	5	0	0
VAV3	701.722	5	0	0
PLXNA2	264.275	5	0	0
BUB1	451.673	5	0	0
LONRF3	322.902	5	0	0
TGFBR1	1443.46	5	0	0
TENM4	109.963	5	0	0
IGF2BP2	283.643	5	0	0
NLN	819.048	5	0	0
PLP2	517.643	5	0	0
AKT3	371.391	5	0	0
MS4A6A	2025.9	5	0	0
XG	248.164	5	0	0
CDC20	257.88	5	0	0
ARHGAP22	879.029	5	0	0
MARS2	342.767	5	0	0
BRCA2	481.619	5	0	0
VASH1	360.374	5	0	0
RBPMS	147.969	5	0	0
NDRG4	243.294	5	0	0
KLHL13	1451.66	5	0	0
FAM110B	88.9817	5	0	0
PARD3	390.82	5	0	0
SDC4	363.088	5	0	0
RARS2	510.047	5	0	0
KIF23	258.381	5	0	0
CXCR4	97.548	5	0	0
ENSMMUG00000018687	1277.43	5	0	0
OSCAR	257.597	5	0	0
LRCH1	305.982	5	0	0
EIF3G	1090.67	5	0	0
CR1L	1421.31	5	0	0
GPRIN3	476.3	5	0	0
TNFRSF10B	185.127	5	0	0
RRAD	97.1636	5	0	0
ARSB	643.559	5	0	0
WWOX	508.938	5	0	0
TUBA1C	758.378	5	0	0
ZGRF1	235.404	5	0	0
SLC4A2	1009.58	5	0	0
SVIP	1257.9	5	0	0
AMPD3	205.626	5	0	0
MELK	218.058	5	0	0
LGALS3	895.333	5	0	0
DDAH1	107.457	5	0	0
SUPT3H	176.41	5	0	0
SINHCAF	477.296	5	0	0
SLC38A2	771.683	5	0	0
MSANTD3-TMEFF1	446.164	5	0	0
HIST1H2BJ	99.336	5	0	0
FABP5	1906.14	5	0	0
ALOX5	778.33	5	0	0
DEPDC1B	195.751	5	0	0
RGCC	191.117	5	0	0
SRPX	384.088	5	0	0
ENSMMUG00000061208	104.679	5	0	0
C11H12orf66	568.648	5	0	0
ENSMMUG00000004633	626.784	5	0	0
ZBTB20	1165.7	5	0	0
DCBLD2	198.837	5	0	0
PDE7B	269.807	5	0	0
STARD13	2141.16	5	0	0
RNLS	88.2217	5	0	0
WDHD1	494.806	5	0	0
GLRX	930.136	5	0	0
DOCK10	250.133	5	0	0
FCAR	402.663	5	0	0
FSCN1	189.284	5	0	0
ATP2B4	255.127	5	0	0
COPS7B	966.127	5	0	0
ENTPD1	2497.02	5	0	0
PLPP1	141.037	5	0	0
MYBL2	409.142	5	0	0
NASP	1523.21	5	0	0
GJB2	238.46	5	0	0
TTK	295.46	5	0	0
KANK1	271.627	5	0	0
FRMD4A	381.471	5	0	0
FLNA	699.118	5	0	0
TJP1	421.554	5	0	0
NET1	523.134	5	0	0
DPYD	3414.91	5	0	0
S100A2	593.296	5	0	0
ENSMMUG00000044046	697.097	5	0	0
ADGRE2	254.6	5	0	0
TNS3	268.204	5	0	0
TCF4	1044.23	5	0	0
CDCA3	193.639	5	0	0
LILRB4	381.101	5	0	0
GPR183	346.855	5	0	0
RALGAPA2	617.705	5	0	0
SLC4A7	1107.81	5	0	0
ENSMMUG00000064140	91.116	5	0	0
RRM1	1023.94	5	0	0
IFI44	114.361	5	0	0
USP28	548.54	5	0	0
GXYLT2	157.526	5	0	0
INTS9	475.782	5	0	0
INPP4B	223.907	5	0	0
CMAH	3443.88	5	0	0
ENSMMUG00000059145	104.339	5	0	0
CDH6	116.701	5	0	0
KIF13A	309.343	5	0	0
HSPA5	388.338	5	0	0
VCL	484.837	5	0	0
ADGRG6	119.078	5	0	0
RAD51B	1713.65	5	0	0
ECT2	490.38	5	0	0
PECR	473.626	5	0	0
PRR11	183.392	5	0	0
DPYSL3	101.991	5	0	0
ATAD5	438.895	5	0	0
SGK1	2183.69	5	0	0
TMPO	626.758	5	0	0
ABCC5	950.538	5	0	0
AZIN2	176.113	5	0	0
FANCI	545.676	5	0	0
CCNF	771.979	5	0	0
H2AFX	388.776	5	0	0
WAC	715.253	5	0	0
NEIL3	104.286	5	0	0
RHOF	340.377	5	0	0
TXNRD1	168.525	5	0	0
RGS2	1057.79	5	0	0
ADCY9	246.85	5	0	0
FPR3	1383.98	5	0	0
TPBG	180.252	5	0	0
FRRS1	660.206	5	0	0
CENPU	523.918	5	0	0
AOPEP	285.728	5	0	0
TET2	134.703	5	0	0
WASF3	98.0005	5	0	0
BCAR3	385.452	5	0	0
IL21R	123.176	5	0	0
SEPTIN6	562.835	5	0	0
CTSB	8518.71	5	0	0
PRKAG2	487.768	5	0	0
HTRA3	102.557	5	0	0
ZC3HAV1	215.333	5	0	0
PMP22	364.081	5	0	0
PKN2	568.906	5	0	0
AGPAT4	299.053	5	0	0
RANBP17	90.9028	5	0	0
MCOLN3	107.693	5	0	0
PITRM1	543.818	5	0	0
HTRA1	400.215	5	0	0
MGLL	583.702	5	0	0
ZNF267	520.466	5	0	0
MAML2	660.522	5	0	0
PEAK1	1169.44	5	0	0
FGL2	2266.82	5	0	0
AGAP3	582.588	5	0	0
ATF3	331.673	5	0	0
CENPI	337.894	5	0	0
PTEN	409.322	5	0	0
APOL4	102.169	5	0	0
ZDHHC14	1587.63	5	0	0
MERTK	1111.53	5	0	0
FBXO5	334.952	5	0	0
EPB41L3	1213.45	5	0	0
RNF144B	247.686	5	0	0
ITGA9	1188.91	5	0	0
GBP7	229.118	5	0	0
PSMB9	474.647	5	0	0
MCM4	529.223	5	0	0
MAD2L1	494.945	5	0	0
CDC14B	357.536	5	0	0
CLEC5A	264.754	5	0	0
ENSMMUG00000058237	130.172	5	0	0
ARHGAP31	186.769	5	0	0
TXNIP	380.755	5	0	0
PPM1L	217.189	5	0	0
SAMSN1	579.234	5	0	0
RBFOX2	172.17	5	0	0
PRKCE	153.18	5	0	0
SYT16	410.561	5	0	0
SLCO4A1	263.545	5	0	0
MTMR2	590.391	5	0	0
RACGAP1	301.614	5	0	0
CDC45	159.904	5	0	0
GASK1B	736.967	5	0	0
ARHGAP6	542.745	5	0	0
RUNX2	442.177	5	0	0
SLC25A43	1849.73	5	0	0
TMEM120B	328.764	5	0	0
MATK	359.487	5	0	0
CTSC	5363.72	5	0	0
CLCN7	698.02	5	0	0
STIL	349.943	5	0	0
ADH1B	272.547	5	0	0
CMSS1	213.418	5	0	0
S100A6	744.895	5	0	0
EXO1	293.495	5	0	0
MYO6	250.027	5	0	0
TREM1	152.21	5	0	0
JAK2	610.72	5	0	0
CCND1	202.351	5	0	0
NFKBIA	160.148	5	0	0
CAPN2	734.955	5	0	0
BCL2L11	440.733	5	0	0
ASAP1	1114.59	5	0	0
UPF3B	374.74	5	0	0
ETV6	2188.5	5	0	0
CD83	1428.88	5	0	0
P4HA1	1855.43	5	0	0
SLC25A4	1267.18	5	0	0
NCL	1683.3	5	0	0
PPP3CA	320.316	5	0	0
DAAM1	95.6972	5	0	0
CYTB	108.216	5	0	0
SULF2	255.427	5	0	0
E2F8	137.624	5	0	0
ZWINT	456.571	5	0	0
CTNNA3	105.3	5	0	0
EEPD1	212.599	5	0	0
GMNN	492.959	5	0	0
ENSMMUG00000060643	90.3231	5	0	0
PLAU	232.376	5	0	0
CREB5	348.505	5	0	0
GNL3	622.332	5	0	0
CKAP2L	272.499	5	0	0
ENSMMUG00000012203	123.787	5	0	0
MMS22L	350.301	5	0	0
RFC3	411.507	5	0	0
HDGFL3	105.294	5	0	0
HNRNPH1	820.61	5	0	0
ENSMMUG00000059412	148.811	5	0	0
SMAD6	109.35	5	0	0
SELPLG	649.913	5	0	0
FKBP5	416.356	5	0	0
PLEK	257.91	5	0	0
SUSD4	348.995	5	0	0
IL2RG	402.342	5	0	0
LCLAT1	250.67	5	0	0
JAML	626.202	5	0	0
ENSMMUG00000062326	314.945	5	0	0
HCST	555.361	5	0	0
CAMKMT	266.036	5	0	0
REST	562	5	0	0
HSP90AA1	2002.64	5	0	0
LRMDA	280.402	5	0	0
PRR5L	675.355	5	0	0
SLC24A3	859.651	5	0	0
INSIG1	1525.61	5	0	0
ENSMMUG00000064692	196.695	5	0	0
ENSMMUG00000061343	703.089	5	0	0
ENSMMUG00000056838	303.048	5	0	0
FAM111B	178.645	5	0	0
KMO	1030.3	5	0	0
OAS1	95.0553	5	0	0
KIFC1	311.077	5	0	0
APOBEC3B	288.482	5	0	0
CELA2B	120.329	5	0	0
BNC2	1473.8	5	0	0
ENSMMUG00000049338	217.736	5	0	0
RUFY4	388.346	5	0	0
GIMAP4	1199.87	5	0	0
TNNI2	352.804	5	0	0
CDCA8	250.238	5	0	0
ENSMMUG00000043332	390.334	5	0	0
SFMBT1	192.973	5	0	0
HPCAL1	299.925	5	0	0
UNC5B	249.468	5	0	0
ADAMTS14	143.356	5	0	0
FBXO31.1	514.62	5	0	0
ORC3	383.701	5	0	0
P2RY10	194.539	5	0	0
APOL6	783.616	5	0	0
PPP4C	1295.25	5	0	0
LYZ	5042.06	5	0	0
EGR2	214.994	5	0	0
FGD4	535.643	5	0	0
CD80	137.599	5	0	0
SPTSSA	1303.83	5	0	0
FRK	106.048	5	0	0
RGL1	4125.37	5	0	0
ZNF367	170.934	5	0	0
SYNDIG1	909.668	5	0	0
ENSMMUG00000063272	382.749	5	0	0
UBE2H	257.573	5	0	0
ENSMMUG00000063645	431.243	5	0	0
GAPDH	1540.13	5	0	0
CASS4	93.0644	5	0	0
SYK	458.253	5	0	0
DDT	199.124	5	0	0
PRKN	537.748	5	0	0
NAMPT	757.979	5	0	0
ENSMMUG00000021425	148.107	5	0	0
IKZF2	240.746	5	0	0
TRAF1	214.466	5	0	0
HGF	382.226	5	0	0
PIK3R5	1774.58	5	0	0
SGTB	362.895	5	0	0
NFIA	261.113	5	0	0
INSR	96.6947	5	0	0
PALM2AKAP2	127.168	5	0	0
ENSMMUG00000056741	338.342	5	0	0
RAD51	258.45	5	0	0
UST	334.587	5	0	0
KLHL6	544.446	5	0	0
TPST1	100.949	5	0	0
UCK2	455.538	5	0	0
ATP6V1B2	3516.38	5	0	0
TRAK1	459.213	5	0	0
LSM5	987.865	5	0	0
ENSMMUG00000030144	5794.13	5	0	0
IL12RB2	99.1252	5	0	0
CD101	190.137	5	0	0
CCNE2	108.989	5	0	0
DENND4A	668.574	5	0	0
ATXN1	428.032	5	0	0
GSAP	316.419	5	0	0
CXCL16	545.557	5	0	0
DOCK4	1045.86	5	0	0
ENSMMUG00000031100	900.385	5	0	0
KIF18A	178.006	5	0	0
PKD2	215.594	5	0	0
SIPA1L1	387.496	5	0	0
TNFRSF12A	422.182	5	0	0
ENSMMUG00000040343	554.924	5	0	0
TNIK	122.575	5	0	0
KNTC1	375.188	5	0	0
NEK2	144.572	5	0	0
EPB41L2	153.825	5	0	0
SPON2	129.395	5	0	0
MAN1A1	1820.96	5	0	0
TMEM131L	258.157	5	0	0
MAP4K5	312.73	5	0	0
ANP32E	865.42	5	0	0
NFKB1	481.446	5	0	0
NFE2L1	1104.61	5	0	0
AKR1B10	149.183	5	0	0
ENSMMUG00000049687	179.475	5	0	0
ORC6	494.526	5	0	0
CEMIP2	93.5936	5	0	0
MCM10	370.808	5	0	0
PLS3	264.654	5	0	0
CASP9	344.782	5	0	0
N4BP2	460.099	5	0	0
HMOX1	460.124	5	0	0
JARID2	494	5	0	0
RBL1	444.926	5	0	0
MCM6	348.135	5	0	0
NHSL1	221.09	5	0	0
LIMK1	308.912	5	0	0
FOXM1	196.632	5	0	0
ADARB1	176.861	5	0	0
DDB2	321.297	5	0	0
SCLT1	471.529	5	0	0
ELOVL5	120.09	5	0	0
FANCC	247.346	5	0	0
TRIO	170.918	5	0	0
PHACTR1	285.108	5	0	0
TRPS1	2201.09	5	0	0
HJURP	186.433	5	0	0
TNIP1	342.718	5	0	0
PDS5A	477.911	5	0	0
MCM5	315.446	5	0	0
DSE	440.117	5	0	0
MTCL1	155.862	5	0	0
DOCK9	152.448	5	0	0
CPM	5730.59	5	0	0
LRRC8C	787.707	5	0	0
MAST2	128.026	5	0	0
PZP	1682.2	5	0	0
ACSL3	179.073	5	0	0
CYTIP	550.77	5	0	0
ANKS1A	744.935	5	0	0
DIRAS2	99.1568	5	0	0
CTPS1	291.404	5	0	0
RAN	1438.23	5	0	0
IGF2R	409.88	5	0	0
HIST1H2BK	275.559	5	0	0
PPP1R14C	183.836	5	0	0
SPAG5	418.704	5	0	0
NEDD9	90.2456	5	0	0
NCAPH	410.418	5	0	0
PAK3	124.151	5	0	0
ST7	179.03	5	0	0
RIN3	485.837	5	0	0
GRK3	382.612	5	0	0
DNAI3	121.241	5	0	0
SLC12A2	104.728	5	0	0
SESN3	1376.31	5	0	0
STRADB	989.051	5	0	0
FAM102B	724.681	5	0	0
TRAK2	954.394	5	0	0
STRIP2	193.368	5	0	0
BHLHE41	186.371	5	0	0
VOPP1	448.251	5	0	0
LRP11	472.484	5	0	0
NFAT5	97.0809	5	0	0
SNTB1	453.1	5	0	0
DNASE2	1703	5	0	0
CTSD	4455.05	5	0	0
REPS2	90.4244	5	0	0
LIF	183.658	5	0	0
ATP8B4	980.081	5	0	0
ESYT3	133.92	5	0	0
ESR1	139.027	5	0	0
PKP4	212.228	5	0	0
DDX60L	358.766	5	0	0
STXBP6	228.877	5	0	0
ANKRD6	402.76	5	0	0
SPRED2	221.776	5	0	0
ENSMMUG00000053089	304.253	5	0	0
NSD2	483.375	5	0	0
HSD17B4	267.434	5	0	0
ENSMMUG00000006965	1121.29	5	0	0
B4GALT5	453.457	5	0	0
CENPO	441.218	5	0	0
MAPRE2	440.835	5	0	0
SATB2	164.869	5	0	0
SMAD1	126.389	5	0	0
KCNJ2	227.922	5	0	0
CPEB2	679.859	5	0	0
PTK2	254.495	5	0	0
LDLRAD3	318.401	5	0	0
STK17B	1304.14	5	0	0
WDPCP	457.237	5	0	0
THBD	290.458	5	0	0
CYP27A1	2584.35	5	0	0
LMO4	256.4	5	0	0
MOB3B	135.495	5	0	0
PCDHAC2	611.263	5	0	0
CREB3L1	244.135	5	0	0
MIS18BP1	476.625	5	0	0
SLC30A4	249.388	5	0	0
TRAF3	304.217	5	0	0
ITGB3BP	533.195	5	0	0
PARP14	598.672	5	0	0
MAP2K6	256.024	5	0	0
AHNAK2	121.876	5	0	0
EFL1	389.815	5	0	0
MICU3	245.753	5	0	0
RALBP1	687.108	5	0	0
ENSMMUG00000051870	158.703	5	0	0
CCL7	89.1149	5	0	0
PSME2	842.107	5	0	0
STAMBPL1	145.345	5	0	0
EML1	142.805	5	0	0
POLE	212.729	5	0	0
MEGF9	215.54	5	0	0
NR4A2	207.881	5	0	0
ZSWIM6	2069.31	5	0	0
FCGR1A	1154.6	5	0	0
RGS1	223.711	5	0	0
TBC1D2B	115.337	5	0	0
DNAAF4	136.046	5	0	0
ZC3H12C	116.771	5	0	0
ABCC1	1819.2	5	0	0
CCNYL1	298.237	5	0	0
IFI30	1183.78	5	0	0
BTBD8	308.023	5	0	0
REL	422.253	5	0	0
TUT7	1750.72	5	0	0
USP1	585.313	5	0	0
ANKRD44	746.055	5	0	0
CDYL	143.359	5	0	0
LHFPL2	176.351	5	0	0
TRIM25	169.6	5	0	0
MS4A7	5786.65	5	0	0
FHL2	179.357	5	0	0
SLAMF9	245.373	5	0	0
PHF21A	107.845	5	0	0
PNP	265.816	5	0	0
SLCO3A1	122.128	5	0	0
CYRIA	1180.66	5	0	0
APBA1	242.022	5	0	0
MCTP1	1071.41	5	0	0
ATP6V0E1	3729.07	5	0	0
IFT80	226.346	5	0	0
TACC3	680.239	5	0	0
FOLR2	3786.52	5	0	0
SLC2A1	179.314	5	0	0
SNRPD1	1253.93	5	0	0
ATP5F1B	1268.85	5	0	0
SCIMP	262.091	5	0	0
VSIR	223.28	5	0	0
LILRA3	529.695	5	0	0
CFL2	590.562	5	0	0
SDC3	535.542	5	0	0
RPS6KA2	97.8348	5	0	0
NOP58	848.459	5	0	0
CD274	645.389	5	0	0
MAN1C1	537.009	5	0	0
SEL1L3	127.458	5	0	0
TGFBI	1776.29	5	0	0
HERC6	132.489	5	0	0
ZNRF2	227.87	5	0	0
STEAP1	132.972	5	0	0
NAV1	130.641	5	0	0
HIF1A	3979.57	5	0	0
TSPAN33	221.068	5	0	0
JUN	218.312	5	0	0
ANKRD10	331.02	5	0	0
SKA3	177.706	5	0	0
RPL22L1	990.423	5	0	0
RUFY3	403.88	5	0	0
PLAUR	146.363	5	0	0
LMBR1	136.492	5	0	0
EPS8	533.874	5	0	0
ENSMMUG00000054263	112.6	5	0	0
KIAA1958	125.342	5	0	0
PARP6	589.685	5	0	0
HUNK	84.9221	5	1.11022e-16	1.66673e-16
ANKRD33B	82.3517	5	2.22045e-16	3.3251e-16
CNTN3	82.8052	5	2.22045e-16	3.3251e-16
ENSMMUG00000054261	82.6222	5	2.22045e-16	3.3251e-16
PF4V1	81.6189	5	3.33067e-16	4.98348e-16
ENSMMUG00000028689	81.1611	5	4.44089e-16	6.63356e-16
KCNMB4	81.556	5	4.44089e-16	6.63356e-16
MAGI3	80.1811	5	7.77156e-16	1.15991e-15
ENSMMUG00000049833	79.7848	5	8.88178e-16	1.3245e-15
CDH18	79.493	5	1.11022e-15	1.65288e-15
SCD	79.5221	5	1.11022e-15	1.65288e-15
ENSMMUG00000058133	79.1857	5	1.22125e-15	1.81665e-15
COX2	78.9954	5	1.33227e-15	1.98016e-15
ID3	78.3318	5	1.88738e-15	2.8029e-15
TAF4B	77.5923	5	2.66454e-15	3.95376e-15
MYRIP	77.2473	5	3.10862e-15	4.6089e-15
SLC22A23	76.9899	5	3.55271e-15	5.26295e-15
GRID1	76.6719	5	4.21885e-15	6.24459e-15
ZNF536	76.4684	5	4.55191e-15	6.73202e-15
OLFM1	76.378	5	4.77396e-15	7.05459e-15
TRPC1	74.6591	5	1.09912e-14	1.62286e-14
ENSMMUG00000053092	74.605	5	1.12133e-14	1.65428e-14
ELAVL4	74.3498	5	1.27676e-14	1.88203e-14
BEND6	73.7149	5	1.72085e-14	2.53457e-14
AUNIP	73.6695	5	1.76525e-14	2.59784e-14
ENSMMUG00000056922	73.133	5	2.27596e-14	3.34667e-14
BMPR1B	72.9561	5	2.4869e-14	3.65385e-14
RAB7B	72.6101	5	2.93099e-14	4.30279e-14
ENSMMUG00000055467	72.4989	5	3.08642e-14	4.52725e-14
SGCG	72.1701	5	3.61933e-14	5.30459e-14
CD1B	71.1062	5	6.02851e-14	8.82834e-14
COL8A1	70.4003	5	8.4599e-14	1.23788e-13
LAMP3	70.1265	5	9.64784e-14	1.41055e-13
PLCL1	69.9995	5	1.02474e-13	1.49698e-13
TRIM24	69.424	5	1.35003e-13	1.97058e-13
KIAA1549L	69.3095	5	1.42664e-13	2.08071e-13
TTC28	68.6727	5	1.93512e-13	2.82001e-13
C1H1orf100	68.5621	5	2.04059e-13	2.9713e-13
RERG	68.4835	5	2.11831e-13	3.08195e-13
COL21A1	67.8135	5	2.91989e-13	4.24474e-13
CXCL10	67.6621	5	3.1386e-13	4.55899e-13
AUTS2	67.6353	5	3.17968e-13	4.61491e-13
RUNDC3B	67.0909	5	4.12559e-13	5.98294e-13
PDPN	66.997	5	4.31544e-13	6.25319e-13
CLEC10A	66.9898	5	4.32987e-13	6.26904e-13
SYT1	66.8672	5	4.59188e-13	6.64302e-13
ADAMTS6	66.8483	5	4.63296e-13	6.69704e-13
BTBD11	66.7722	5	4.80505e-13	6.94019e-13
KIRREL1	66.128	5	6.5381e-13	9.43573e-13
OTUD7A	66.0724	5	6.71352e-13	9.68109e-13
MME	64.7853	5	1.24178e-12	1.78925e-12
CDH3	64.5894	5	1.36358e-12	1.96315e-12
CDH13	64.1661	5	1.66889e-12	2.40078e-12
ABCG1	63.6027	5	2.1837e-12	3.13885e-12
RNF125	63.3364	5	2.47957e-12	3.56128e-12
SETBP1	63.2415	5	2.59437e-12	3.72317e-12
ROBO2	63.0079	5	2.90024e-12	4.15878e-12
MACC1	62.9991	5	2.91234e-12	4.1728e-12
EDA	62.7786	5	3.23541e-12	4.63199e-12
L3MBTL4	62.7313	5	3.30913e-12	4.73375e-12
ZNF618	62.4811	5	3.72846e-12	5.32935e-12
LAMC2	62.1737	5	4.31688e-12	6.1655e-12
RNASE1	61.8624	5	5.00733e-12	7.14592e-12
FCHSD2	61.2853	5	6.59162e-12	9.39935e-12
TMTC2	60.6141	5	9.07419e-12	1.29291e-11
IL1RN	60.5032	5	9.56601e-12	1.3619e-11
RND3	60.4943	5	9.60665e-12	1.3666e-11
MAMDC2	59.9636	5	1.23671e-11	1.7579e-11
RIPOR2	59.3146	5	1.684e-11	2.39178e-11
SORBS1	59.2164	5	1.76446e-11	2.50407e-11
ENSMMUG00000043287	59.1967	5	1.78111e-11	2.52571e-11
FCER2	58.9262	5	2.02554e-11	2.87004e-11
GEM	58.7747	5	2.1768e-11	3.08194e-11
ENSMMUG00000062894	58.4599	5	2.52808e-11	3.57645e-11
GPC5	58.4298	5	2.56446e-11	3.62506e-11
CLDN11	58.3691	5	2.63951e-11	3.7282e-11
MDM2	58.2717	5	2.7646e-11	3.90181e-11
IL1R1	57.748	5	3.54543e-11	4.99989e-11
ENSMMUG00000021023	57.5712	5	3.85587e-11	5.43341e-11
ENSMMUG00000028672	57.1607	5	4.68553e-11	6.59731e-11
SERPINE1	56.3351	5	6.93265e-11	9.75364e-11
ENSMMUG00000056479	56.325	5	6.96567e-11	9.7924e-11
TRPC6	55.9134	5	8.46718e-11	1.18939e-10
ENSMMUG00000053790	55.5412	5	1.0101e-10	1.41778e-10
ENSMMUG00000057306	55.4765	5	1.04153e-10	1.46076e-10
CLIC4	54.9099	5	1.36225e-10	1.90907e-10
ENSMMUG00000003272	54.5565	5	1.61046e-10	2.25515e-10
ALDH3A1	54.3311	5	1.79178e-10	2.5071e-10
OASL	54.1519	5	1.95046e-10	2.72698e-10
ENSMMUG00000051874	53.8939	5	2.20376e-10	3.07873e-10
PLAC8	53.8539	5	2.2458e-10	3.13501e-10
H1-1	53.7269	5	2.38497e-10	3.3267e-10
SLC2A3	53.2791	5	2.9476e-10	4.10829e-10
SCMH1	52.869	5	3.57829e-10	4.98345e-10
ST8SIA4	52.6765	5	3.91908e-10	5.45382e-10
NID2	52.5574	5	4.14601e-10	5.76515e-10
GPHN	52.5461	5	4.16811e-10	5.79137e-10
CAVIN1	52.2075	5	4.89121e-10	6.79082e-10
NEGR1	51.8225	5	5.86632e-10	8.13833e-10
RMDN3	51.3742	5	7.24899e-10	1.00487e-09
NAALADL2	51.3229	5	7.42656e-10	1.02869e-09
NSUN6	50.8713	5	9.19002e-10	1.27197e-09
ERN1	50.6322	5	1.0287e-09	1.42271e-09
DNER	50.5132	5	1.08804e-09	1.50361e-09
PLEKHG1	49.5255	5	1.73287e-09	2.39288e-09
SH3RF1	49.4088	5	1.83074e-09	2.52608e-09
SHOX2	48.8463	5	2.38572e-09	3.28932e-09
ZSCAN5A	48.6262	5	2.64596e-09	3.64532e-09
PTPRK	48.2178	5	3.20626e-09	4.41385e-09
NAV2	47.5212	5	4.44808e-09	6.11868e-09
SCML4	46.8064	5	6.22194e-09	8.55219e-09
ENSMMUG00000015202	46.7478	5	6.39549e-09	8.78399e-09
TRAC	46.6428	5	6.71847e-09	9.22052e-09
PTPRN	46.2273	5	8.16408e-09	1.11959e-08
IL7	46.223	5	8.18062e-09	1.121e-08
ZFPM2	46.0433	5	8.89966e-09	1.2186e-08
RIPK2	45.9682	5	9.21864e-09	1.26131e-08
SLAMF1	45.3086	5	1.2557e-08	1.71676e-08
COL5A3	44.8067	5	1.58828e-08	2.16981e-08
RIMBP2	44.2906	5	2.02193e-08	2.76013e-08
FSTL4	44.2578	5	2.05327e-08	2.80077e-08
TMEM163	44.1649	5	2.14437e-08	2.9228e-08
ZHX2	43.984	5	2.33364e-08	3.17837e-08
SYNE2	43.7931	5	2.55135e-08	3.47224e-08
SKAP1	43.7708	5	2.57813e-08	3.50603e-08
SLAMF7	43.0582	5	3.59605e-08	4.88659e-08
SLC41A2	42.6312	5	4.38882e-08	5.95935e-08
ADORA2B	42.0786	5	5.67844e-08	7.70461e-08
SRGAP3	42.0477	5	5.76096e-08	7.81066e-08
ENSMMUG00000016909	41.977	5	5.95391e-08	8.06615e-08
ITK	41.8457	5	6.32956e-08	8.56859e-08
CCL22	41.7116	5	6.73729e-08	9.11366e-08
F3	41.4214	5	7.71198e-08	1.04243e-07
GRPR	40.5811	5	1.14006e-07	1.53985e-07
HRH1	40.5387	5	1.16276e-07	1.56934e-07
FCER1A	40.3411	5	1.27458e-07	1.71895e-07
SERPINB2	40.3046	5	1.29638e-07	1.74705e-07
ANKRD24	39.963	5	1.51923e-07	2.04582e-07
ZFR2	39.7455	5	1.68063e-07	2.26146e-07
EYA1	39.2397	5	2.1251e-07	2.85739e-07
STAT4	37.719	5	4.29684e-07	5.77318e-07
IL2RA	37.4866	5	4.78397e-07	6.42286e-07
ENSMMUG00000052440	37.464	5	4.83417e-07	6.48539e-07
ABCA13	37.3236	5	5.1581e-07	6.91479e-07
TG	37.3051	5	5.20248e-07	6.96907e-07
TACR1	36.7387	5	6.75718e-07	9.04492e-07
CD3D	36.3949	5	7.91807e-07	1.05909e-06
PTGDS	36.3887	5	7.94061e-07	1.06132e-06
CST7	36.1677	5	8.79207e-07	1.17424e-06
PLPP3	35.814	5	1.03477e-06	1.38097e-06
NHS	35.5383	5	1.17473e-06	1.5666e-06
LBH	34.8707	5	1.59674e-06	2.12779e-06
KLRD1	34.8176	5	1.63615e-06	2.1787e-06
FAT4	34.6383	5	1.77661e-06	2.36397e-06
NRG2	34.5149	5	1.88015e-06	2.49989e-06
DENND5B	34.3447	5	2.0329e-06	2.70098e-06
PCBP3	34.3003	5	2.07465e-06	2.75441e-06
CD96	34.2727	5	2.10116e-06	2.78754e-06
ENSMMUG00000062612	34.145	5	2.22785e-06	2.95343e-06
OPCML	33.9396	5	2.4479e-06	3.24274e-06
GPC4	33.7923	5	2.61879e-06	3.46656e-06
CCDC80	33.5931	5	2.869e-06	3.79496e-06
ENSMMUG00000018421	33.5742	5	2.89385e-06	3.82501e-06
CCL24	33.5704	5	2.89888e-06	3.82883e-06
QPRT	33.1705	5	3.48111e-06	4.59445e-06
SLFN5	33.0277	5	3.71615e-06	4.90104e-06
VCAM1	32.9786	5	3.80047e-06	5.00856e-06
RGS6	32.949	5	3.85225e-06	5.07307e-06
VWF	32.8851	5	3.9663e-06	5.21943e-06
SLC1A2	32.6404	5	4.43552e-06	5.83262e-06
PCDH7	32.0823	5	5.72235e-06	7.51925e-06
ME1	32.0592	5	5.78313e-06	7.59354e-06
ENSMMUG00000064148	31.9276	5	6.14073e-06	8.05718e-06
SLC35F1	31.5795	5	7.196e-06	9.43488e-06
JCHAIN	31.4267	5	7.71466e-06	1.01075e-05
ANK2	31.3805	5	7.87835e-06	1.03144e-05
MT1X	31.1572	5	8.72085e-06	1.14091e-05
GRB14	31.1096	5	8.91173e-06	1.16503e-05
FAM171A1	30.9075	5	9.76953e-06	1.27624e-05
PDE1C	30.6829	5	1.08188e-05	1.41229e-05
IKZF3	30.3605	5	1.2524e-05	1.63369e-05
GCH1	30.0268	5	1.45702e-05	1.89922e-05
DACH1	29.6119	5	1.7583e-05	2.29027e-05
CSF1	29.3679	5	1.96356e-05	2.55577e-05
AXDND1	28.964	5	2.35674e-05	3.06531e-05
CMTM8	28.9192	5	2.40495e-05	3.12574e-05
NKG7	28.6876	5	2.67003e-05	3.46775e-05
NRCAM	28.513	5	2.88872e-05	3.74906e-05
FBXO32	28.0055	5	3.63091e-05	4.70888e-05
CSGALNACT1	27.9955	5	3.6472e-05	4.72657e-05
MCTP2	27.7607	5	4.05366e-05	5.24953e-05
GZMB	27.6258	5	4.30707e-05	5.57367e-05
ITGA1	27.4954	5	4.56708e-05	5.90588e-05
ENSMMUG00000012749	27.485	5	4.58832e-05	5.92906e-05
HDX	27.4415	5	4.67889e-05	6.04173e-05
TLE1	27.3114	5	4.96042e-05	6.40066e-05
FAM171B	26.8618	5	6.06869e-05	7.82507e-05
ISG20	26.856	5	6.08463e-05	7.83998e-05
RANBP9	26.5801	5	6.88479e-05	8.86459e-05
THEMIS	26.3549	5	7.61471e-05	9.79737e-05
CYFIP2	26.2278	5	8.0601e-05	0.00010363
HPGD	25.9879	5	8.97199e-05	0.000115271
CSMD1	25.974	5	9.02793e-05	0.000115907
ABTB2	25.9199	5	9.24832e-05	0.000118651
CAMP	25.9135	5	9.27515e-05	0.000118911
TNFAIP8L3	25.7717	5	9.88075e-05	0.000126584
CNTNAP2	25.7676	5	9.89916e-05	0.000126729
ENSMMUG00000013257	25.4342	5	0.00011485	0.000146926
TSHZ2	25.3975	5	0.000116744	0.000149243
TPD52	25.3545	5	0.000119004	0.000152023
DPP6	25.2964	5	0.000122121	0.000155893
GPC6	25.2932	5	0.000122294	0.000156003
LRRC4C	24.829	5	0.000150334	0.000191636
HOMER1	24.529	5	0.000171749	0.000218778
TFCP2L1	24.4325	5	0.000179264	0.000228189
TGFB2	24.4183	5	0.000180391	0.00022946
ADGRL2	24.1997	5	0.000198742	0.000252623
ENSMMUG00000065219	24.1881	5	0.000199762	0.000253741
IGKC	23.9971	5	0.000217389	0.000275935
CAMK4	23.8339	5	0.00023366	0.000296377
PLEKHA5	23.6186	5	0.000256979	0.000325725
IGF1R	23.6027	5	0.000258793	0.000327793
FBN2	23.5129	5	0.000269264	0.000340814
PBX3	23.424	5	0.000280033	0.000354194
KLRB1	23.3661	5	0.000287276	0.000363099
RSAD2	23.3582	5	0.000288285	0.000364118
ERBB4	23.1437	5	0.000316869	0.000399938
DTNB	23.1189	5	0.000320352	0.00040405
EFCAB3	22.7945	5	0.0003695	0.00046571
GRIN2A	22.5523	5	0.000410997	0.000517648
RAMP1	22.392	5	0.000440963	0.000554999
HSF2BP	22.3638	5	0.00044644	0.000561498
KIT	22.1659	5	0.000486903	0.000611961
ANK3	21.7061	5	0.000595406	0.000747807
TIMP3	21.6393	5	0.000613043	0.000769419
SLIT2	21.4629	5	0.000662102	0.00083041
MYLIP	21.3348	5	0.000700153	0.000877519
STON2	21.2481	5	0.00072711	0.000910667
ENSMMUG00000031902	21.0263	5	0.000800859	0.00100233
MAL2	20.9696	5	0.000820841	0.00102662
RHPN2	20.9118	5	0.000841749	0.00105204
CPNE8	20.8696	5	0.000857315	0.00107075
AREG	20.8352	5	0.000870214	0.0010861
ENSMMUG00000051300	20.7936	5	0.000886103	0.00110516
HBA	20.7912	5	0.000887025	0.00110554
ZPLD1	20.6355	5	0.000949076	0.00118205
TSBP1	20.5961	5	0.000965455	0.00120162
PCP4	20.3	5	0.00109763	0.00136518
MECOM	19.822	5	0.00134957	0.00167736
SEMA3A	19.7329	5	0.00140247	0.0017419
ENSMMUG00000050216	19.655	5	0.00145036	0.00180014
EBF1	19.0916	5	0.00184808	0.00229218
ENSMMUG00000062176	18.7955	5	0.00209814	0.00260053
ZNF804A	18.6807	5	0.00220385	0.00272966
ST6GALNAC5	18.5863	5	0.00229464	0.00284016
ENSMMUG00000021491	18.4407	5	0.00244187	0.0030203
ENSMMUG00000051541	18.427	5	0.00245624	0.00303597
TNFAIP6	18.0551	5	0.00287817	0.00355503
YAP1	17.6543	5	0.00341243	0.00421204
ICOS	17.5474	5	0.00357053	0.00440414
TCERG1L	17.5399	5	0.00358197	0.00441521
ADAD1	17.516	5	0.00361842	0.00445707
ENSMMUG00000003637	17.4872	5	0.00366272	0.00450854
FGF9	17.3526	5	0.0038775	0.00476965
CNIH3	17.2154	5	0.00410881	0.00505071
TNFRSF9	17.1727	5	0.00418359	0.0051391
AR	17.0671	5	0.00437424	0.00536961
FCMR	16.9992	5	0.00450138	0.0055219
HS3ST4	16.9916	5	0.00451573	0.00553571
STXBP5L	16.6583	5	0.00519553	0.00636471
CLEC1B	16.6196	5	0.00528076	0.00646469
CD247	16.3373	5	0.00594423	0.00727194
SOX5	16.2543	5	0.00615428	0.00752376
LTBP1	16.1278	5	0.00648862	0.00792709
ENSMMUG00000043243	15.9952	5	0.00685766	0.00837224
GPR174	15.9627	5	0.00695144	0.00848095
PACS1	15.9467	5	0.00699784	0.00853174
ENSMMUG00000060030	15.9014	5	0.00713137	0.00868863
ENSMMUG00000031412	15.83	5	0.00734665	0.00894483
ENSMMUG00000063583	15.4125	5	0.00873794	0.0106316
EYA4	15.387	5	0.00883076	0.0107372
PTGER3	15.3226	5	0.00906936	0.0110198
ENSMMUG00000045847	15.2692	5	0.00927191	0.0112583
ITGB8	15.2529	5	0.0093345	0.0113266
DAPK2	15.1521	5	0.00973165	0.0118005
PDGFD	15.0597	5	0.0101104	0.0122515
ADAM23	14.716	5	0.0116472	0.0141042
SP7	14.6498	5	0.0119682	0.0144832
ENSMMUG00000056520	14.6236	5	0.0120978	0.0146301
ENSMMUG00000049720	14.5615	5	0.0124101	0.0149977
ST8SIA1	14.5283	5	0.0125797	0.0151923
NREP	14.5091	5	0.0126792	0.0153022
ENSMMUG00000057671	14.4855	5	0.0128025	0.0154406
APOC2	14.3218	5	0.0136897	0.0164995
ST6GALNAC3	14.1363	5	0.0147663	0.0177851
FXYD6	14.0754	5	0.0151376	0.01822
ENSMMUG00000059265	13.6813	5	0.0177661	0.0213694
GOLPH3L	13.3644	5	0.0201933	0.0242726
ALDH1A2	13.2124	5	0.0214675	0.0257869
NEXN	13.1441	5	0.0220655	0.0264875
CD70	12.9653	5	0.0237063	0.028438
ENSMMUG00000059547	12.9174	5	0.0241652	0.0289691
DLG2	12.7175	5	0.0261748	0.0313572
FMN2	12.7053	5	0.0263025	0.0314892
RORB	12.6757	5	0.0266149	0.0318418
TC2N	12.0334	5	0.0343325	0.0410478
TMEM150C	11.8884	5	0.0363492	0.0434299
ENSMMUG00000060382	11.8841	5	0.0364111	0.0434748
NWD2	11.805	5	0.0375604	0.0448172
TSPEAR	11.5862	5	0.0409191	0.0487924

## Sheet: Lineage 2-Proli-Mac
Gene	waldStat_2	df_2	pvalue_2	fdr_2
CXCL9	200.673	5	0	0
PPFIA2	175.801	5	0	0
EXT1	133.218	5	0	0
CHIT1	547.298	5	0	0
MYO1D	174.524	5	0	0
MAP4K4	102.638	5	0	0
COX3	195.044	5	0	0
IDO1	241.361	5	0	0
H4C3	1327.35	5	0	0
ANKH	224.644	5	0	0
CCL8	583.671	5	0	0
TOP2A	2005.03	5	0	0
H1-3	1181.67	5	0	0
PLAAT4	489.779	5	0	0
ACP5	180.694	5	0	0
ND4	132.49	5	0	0
COX1	158.679	5	0	0
IFIT2	2956.42	5	0	0
ATP6V1E1	416.898	5	0	0
ISG15	1005.9	5	0	0
ATP6	134.961	5	0	0
ENSMMUG00000065373	156.233	5	0	0
MT2A	918.918	5	0	0
ND3	163.491	5	0	0
GBP3	1541.38	5	0	0
CENPF	1600.85	5	0	0
C1QB	156.113	5	0	0
ENSMMUG00000042343	186.717	5	0	0
PTPRM	255.506	5	0	0
CTTNBP2	104.351	5	0	0
KCNQ5	236.32	5	0	0
PITPNC1	516.196	5	0	0
PARM1	94.1293	5	0	0
RASAL2	122.661	5	0	0
H2AFZ	2100.37	5	0	0
SMYD3	254.185	5	0	0
CYP1B1	148.999	5	0	0
FILIP1L	138.585	5	0	0
MAML3	282.092	5	0	0
OSBPL8	212.507	5	0	0
RGS7	124.995	5	0	0
CCL18	414.499	5	0	0
FYN	168.407	5	0	0
DIAPH3	1007.3	5	0	0
NUSAP1	1063.29	5	0	0
ENSMMUG00000061125	146.363	5	0	0
PMS1	119.801	5	0	0
SLC39A8	120.906	5	0	0
HMGB2	1692.27	5	0	0
DOCK5	157.574	5	0	0
IFI27	375.741	5	0	0
CD38	382.67	5	0	0
ARHGAP24	376.418	5	0	0
TBC1D4	125.433	5	0	0
ANTXR2	292.007	5	0	0
AGTPBP1	146.08	5	0	0
TIAM1	362.803	5	0	0
ENSMMUG00000063316	143.866	5	0	0
TXN	539.797	5	0	0
WARS1.1	639.86	5	0	0
CDK6	188.895	5	0	0
IFIT1	2842.63	5	0	0
TNFRSF11A	168.107	5	0	0
DTL	849.551	5	0	0
RRM2	1460.68	5	0	0
ATP6V1A	91.5494	5	0	0
SOD2	593.189	5	0	0
SLC7A11	122.559	5	0	0
IFIT3	999.907	5	0	0
MITF	394.559	5	0	0
TFEC	218.127	5	0	0
ACTN1	120.47	5	0	0
S100A10	273.269	5	0	0
UHRF2	120.974	5	0	0
H2AC12	662.986	5	0	0
STMN1	1304.7	5	0	0
C9	432.458	5	0	0
RBPJ	1104.25	5	0	0
HSPD1	263.488	5	0	0
ENSMMUG00000064224	1356.25	5	0	0
MT1M	429.56	5	0	0
OXR1	135.096	5	0	0
KYNU	146.519	5	0	0
GLIS3	193.084	5	0	0
H1-5	474.697	5	0	0
PFKP	151.811	5	0	0
AGAP1	192.132	5	0	0
PLA2G4C	621.653	5	0	0
APOL2	1213.23	5	0	0
RFTN1	189.295	5	0	0
SH3RF3	187.385	5	0	0
CDK14	327.15	5	0	0
AHI1	239.867	5	0	0
BCL2	190.56	5	0	0
PCLAF	1475.51	5	0	0
CDCA2	508.457	5	0	0
CENPP	1322.82	5	0	0
NUB1	199.737	5	0	0
FMNL2	613.102	5	0	0
RTN1	167.807	5	0	0
PDE4D	243.527	5	0	0
NCAPG	824.239	5	0	0
NAV3	136.499	5	0	0
SMC4	1449.83	5	0	0
GPAT3	103.846	5	0	0
EXOC6B	388.176	5	0	0
HTR7	102.488	5	0	0
CKAP2	736.993	5	0	0
CIT	756.579	5	0	0
GM2A	318.578	5	0	0
CAMK1D	104.182	5	0	0
ACTG1	456.914	5	0	0
KCNMA1	147.103	5	0	0
ENSMMUG00000062716	840.444	5	0	0
ENSMMUG00000062103	151.422	5	0	0
MAP4K3	86.8798	5	0	0
SLC8A1	375.944	5	0	0
MYO1E	384.241	5	0	0
TANC2	106.808	5	0	0
HELLS	1261.34	5	0	0
RNF213	1551.72	5	0	0
RNF19B	189.537	5	0	0
APOE	194.978	5	0	0
H2AC20	764.221	5	0	0
ADAMDEC1	194.883	5	0	0
CHCHD6	470.853	5	0	0
THSD7A	179.23	5	0	0
GPNMB	704.095	5	0	0
NIBAN1	263.125	5	0	0
PHLPP1	173.506	5	0	0
ND4L	88.1194	5	0	0
MSR1	324.779	5	0	0
KIF4A	334.39	5	0	0
SERPINB10	246.488	5	0	0
NCAM1	104	5	0	0
FHIT	203.079	5	0	0
DDX58	702.763	5	0	0
GNG2	89.3005	5	0	0
NAA50	150.557	5	0	0
DLGAP5	492.584	5	0	0
COLEC12	306.163	5	0	0
LARGE1	219.164	5	0	0
CHST11	606.591	5	0	0
DCLK2	110.181	5	0	0
GABRG3	167.719	5	0	0
ENSMMUG00000009038	117.402	5	0	0
F13A1	401.889	5	0	0
LDLRAD4	261.108	5	0	0
ATAD2	1245.4	5	0	0
ARAP2	108.54	5	0	0
GSN	194.579	5	0	0
HIST1H2AC	165.251	5	0	0
SERINC5	171.682	5	0	0
CEP128	653.718	5	0	0
PDE3B	142.655	5	0	0
PDGFC	278.978	5	0	0
CADM1	116.331	5	0	0
MCM3	821.79	5	0	0
PRKCH	131.451	5	0	0
OAS2	14948.4	5	0	0
ND2	136.027	5	0	0
HMGA1	194.503	5	0	0
BIRC5	569.222	5	0	0
SHCBP1	674.274	5	0	0
HSP90AB1	356.872	5	0	0
SUCNR1	209.632	5	0	0
TNFSF10	161.411	5	0	0
CYCS	103.308	5	0	0
POLA1	892.392	5	0	0
CKS2	969.5	5	0	0
KIF11	527.077	5	0	0
ENSMMUG00000052424	523.422	5	0	0
KDM6A	154.397	5	0	0
ENSMMUG00000028699	110.968	5	0	0
SAMD4A	500.51	5	0	0
PSMD12	115.344	5	0	0
GOT2	121.924	5	0	0
TBXAS1	215.986	5	0	0
IMMP2L	378.092	5	0	0
P3H2	102.298	5	0	0
TBC1D8	117.416	5	0	0
ENSMMUG00000063127	739.106	5	0	0
XYLT1	275.664	5	0	0
KIF15	542.88	5	0	0
ATP10A	145.802	5	0	0
TPX2	862.108	5	0	0
RANBP1	591.393	5	0	0
HMMR	519.254	5	0	0
PDE8A	91.2881	5	0	0
RETN	142.769	5	0	0
SLC44A1	110.998	5	0	0
ND6	114.005	5	0	0
UHRF1	488.318	5	0	0
SGO2	527.74	5	0	0
RASSF3	86.7231	5	0	0
ENSMMUG00000051392	920.131	5	0	0
ENSMMUG00000008587	531.528	5	0	0
RAD51AP1	1038.49	5	0	0
ANKRD28	230.887	5	0	0
ZNF704	88.5395	5	0	0
PRKCA	303.596	5	0	0
IFI6	469.658	5	0	0
SPIRE1	125.83	5	0	0
IQGAP3	403.726	5	0	0
BRCA1	979.187	5	0	0
CD74	185.155	5	0	0
AURKA	441.386	5	0	0
ENSMMUG00000049519	386.079	5	0	0
SLC9A9	1184.27	5	0	0
MAMU-DRA	179.147	5	0	0
PCNA	1257.41	5	0	0
DDX60	310.56	5	0	0
GLCCI1	121.897	5	0	0
SPRED1	457.449	5	0	0
ADSS2	139.639	5	0	0
DNAJC1	135.856	5	0	0
H1-4	730.13	5	0	0
KNL1	491.608	5	0	0
SFMBT2	139.802	5	0	0
KPNA2	578.347	5	0	0
E2F7	217.06	5	0	0
TTC39C	124.328	5	0	0
PPARGC1B	123.641	5	0	0
CLSPN	470.387	5	0	0
CD200R1	196.907	5	0	0
DNAJC13	103.295	5	0	0
MTHFD1L	149.157	5	0	0
CERS6	274.282	5	0	0
GCLC	126.846	5	0	0
BRIP1	429.886	5	0	0
LMNB1	904.587	5	0	0
H1-2	717.313	5	0	0
LTA4H	88.5922	5	0	0
PIK3CB	192.496	5	0	0
NCAPD3	1084.82	5	0	0
ERBIN	144.446	5	0	0
ERBB3	338.836	5	0	0
PDE4B	227.131	5	0	0
FBXL20	169.227	5	0	0
ATRNL1	144.615	5	0	0
EDNRB	99.2896	5	0	0
ENSMMUG00000056183	191.438	5	0	0
DENND1B	443	5	0	0
TMCC3	144.46	5	0	0
ESCO2	524.718	5	0	0
NETO2	101.672	5	0	0
CDKN3	821.979	5	0	0
TUBA1A	1264.54	5	0	0
PELI1	96.5246	5	0	0
SASH1	254.077	5	0	0
NCAPG2	767.221	5	0	0
DGKH	287.921	5	0	0
SLC38A1	100.74	5	0	0
C15orf41	98.9383	5	0	0
ABHD2	101.924	5	0	0
CPQ	186.161	5	0	0
ENSMMUG00000063725	122.209	5	0	0
MCM7	728.511	5	0	0
NRP1	474.285	5	0	0
PRIM2	784.978	5	0	0
WDR76	676.05	5	0	0
SPN	107.303	5	0	0
PLK1	235.748	5	0	0
RCC1	500.207	5	0	0
NDC80	584.111	5	0	0
MAMU-DRB1	171.581	5	0	0
ARID5B	128.742	5	0	0
AKT3	182.64	5	0	0
ARHGAP22	436.671	5	0	0
BRCA2	719.002	5	0	0
PARD3	124.871	5	0	0
KIF23	337.095	5	0	0
LRCH1	147.24	5	0	0
CR1L	273.244	5	0	0
GPRIN3	86.6403	5	0	0
TUBA1C	685.475	5	0	0
FABP5	196.035	5	0	0
ALOX5	192.187	5	0	0
DEPDC1B	379.361	5	0	0
ENSMMUG00000004633	403.467	5	0	0
ZBTB20	253.522	5	0	0
DCBLD2	123.08	5	0	0
WDHD1	573.694	5	0	0
ENTPD1	273.87	5	0	0
MYBL2	423.847	5	0	0
NASP	808.805	5	0	0
TTK	358.656	5	0	0
FRMD4A	161.047	5	0	0
NET1	226.396	5	0	0
DPYD	763.869	5	0	0
TNS3	472.363	5	0	0
TCF4	95.1278	5	0	0
CDCA3	144.869	5	0	0
LILRB4	107.486	5	0	0
RALGAPA2	270.236	5	0	0
SLC4A7	143.595	5	0	0
RRM1	1360.96	5	0	0
IFI44	508.236	5	0	0
INPP4B	149.989	5	0	0
CMAH	1735.9	5	0	0
HSPA5	110.599	5	0	0
RAD51B	397.422	5	0	0
ECT2	528.807	5	0	0
PRR11	233.955	5	0	0
ATAD5	584.812	5	0	0
SGK1	183.001	5	0	0
TMPO	813.319	5	0	0
ABCC5	144.634	5	0	0
FANCI	700.342	5	0	0
CCNF	177.049	5	0	0
H2AFX	5556	5	0	0
WAC	95.1693	5	0	0
NEIL3	163.279	5	0	0
TXNRD1	104.085	5	0	0
FPR3	192.232	5	0	0
CENPU	653.889	5	0	0
TET2	213.482	5	0	0
CTSB	292.768	5	0	0
ZC3HAV1	185.218	5	0	0
PKN2	132.231	5	0	0
RANBP17	190.144	5	0	0
MAML2	92.8016	5	0	0
FGL2	125.588	5	0	0
CENPI	558.749	5	0	0
APOL4	183.309	5	0	0
ZDHHC14	169.598	5	0	0
MERTK	155.883	5	0	0
FBXO5	546.791	5	0	0
EPB41L3	135.828	5	0	0
RNF144B	121.938	5	0	0
GBP7	418.205	5	0	0
PSMB9	323.964	5	0	0
MCM4	1016.31	5	0	0
MAD2L1	411.442	5	0	0
ARHGAP31	121.11	5	0	0
SAMSN1	276.764	5	0	0
RACGAP1	600.793	5	0	0
ARHGAP6	179.171	5	0	0
SLC25A43	114.207	5	0	0
CTSC	403.202	5	0	0
STIL	631.732	5	0	0
CMSS1	396.213	5	0	0
JAK2	572.355	5	0	0
CCND1	161.566	5	0	0
NCL	190.095	5	0	0
PPP3CA	393.257	5	0	0
E2F8	170.124	5	0	0
ZWINT	1038.73	5	0	0
EEPD1	145.282	5	0	0
GMNN	677.183	5	0	0
GNL3	123.741	5	0	0
CKAP2L	482.511	5	0	0
ENSMMUG00000012203	117.09	5	0	0
RFC3	550.859	5	0	0
HNRNPH1	1820.9	5	0	0
FKBP5	262.09	5	0	0
PLEK	154.805	5	0	0
SUSD4	227.788	5	0	0
LCLAT1	116.918	5	0	0
CAMKMT	195.518	5	0	0
LRMDA	561.537	5	0	0
PRR5L	145.406	5	0	0
INSIG1	233.393	5	0	0
ENSMMUG00000056838	398.417	5	0	0
FAM111B	374.475	5	0	0
OAS1	406.221	5	0	0
KIFC1	433.173	5	0	0
APOBEC3B	475.033	5	0	0
BNC2	583.13	5	0	0
GIMAP4	493.96	5	0	0
CDCA8	291.051	5	0	0
SFMBT1	136.26	5	0	0
ORC3	221.854	5	0	0
APOL6	592.209	5	0	0
FGD4	116.54	5	0	0
RGL1	587.293	5	0	0
ZNF367	241.938	5	0	0
SYNDIG1	126.05	5	0	0
UBE2H	159.809	5	0	0
NAMPT	175.616	5	0	0
PIK3R5	304.542	5	0	0
RAD51	434.638	5	0	0
TPST1	86.8225	5	0	0
UCK2	144.25	5	0	0
TRAK1	184.012	5	0	0
LSM5	395.212	5	0	0
ENSMMUG00000030144	241.037	5	0	0
CCNE2	285.563	5	0	0
ATXN1	274.582	5	0	0
GSAP	385.459	5	0	0
DOCK4	396.199	5	0	0
KIF18A	290.121	5	0	0
SIPA1L1	237.082	5	0	0
KNTC1	564.417	5	0	0
NEK2	211.307	5	0	0
EPB41L2	393.702	5	0	0
MAN1A1	401.739	5	0	0
TMEM131L	182.303	5	0	0
ANP32E	352.506	5	0	0
NFKB1	115.18	5	0	0
ENSMMUG00000049687	257.103	5	0	0
ORC6	461.723	5	0	0
MCM10	482.21	5	0	0
RBL1	380.068	5	0	0
MCM6	626.536	5	0	0
NHSL1	170.076	5	0	0
FOXM1	159.964	5	0	0
DDB2	111.165	5	0	0
SCLT1	168.892	5	0	0
ELOVL5	99.6866	5	0	0
FANCC	419.847	5	0	0
PHACTR1	178.436	5	0	0
HJURP	258.115	5	0	0
PDS5A	114.105	5	0	0
MCM5	332.108	5	0	0
CPM	220.937	5	0	0
LRRC8C	151.867	5	0	0
MAST2	149.8	5	0	0
CTPS1	85.8146	5	0	0
RAN	796.952	5	0	0
SPAG5	484.834	5	0	0
NCAPH	360.599	5	0	0
ST7	161.335	5	0	0
GRK3	174.359	5	0	0
SESN3	208.319	5	0	0
LRP11	107.32	5	0	0
NFAT5	101.734	5	0	0
ATP8B4	252.436	5	0	0
ESR1	226.364	5	0	0
PKP4	339.252	5	0	0
DDX60L	368.191	5	0	0
STXBP6	90.3852	5	0	0
ANKRD6	211.202	5	0	0
SPRED2	102.783	5	0	0
ENSMMUG00000053089	163.555	5	0	0
NSD2	705.626	5	0	0
HSD17B4	96.7235	5	0	0
ENSMMUG00000006965	167.603	5	0	0
CENPO	616.791	5	0	0
PTK2	161.621	5	0	0
LDLRAD3	210.388	5	0	0
STK17B	139.661	5	0	0
WDPCP	220.747	5	0	0
MIS18BP1	569.745	5	0	0
TRAF3	163.535	5	0	0
ITGB3BP	647.417	5	0	0
PARP14	435.47	5	0	0
MICU3	103.285	5	0	0
ENSMMUG00000051870	132.401	5	0	0
POLE	225.193	5	0	0
ZSWIM6	619.832	5	0	0
FCGR1A	99.3261	5	0	0
ABCC1	464.662	5	0	0
IFI30	5295.32	5	0	0
TUT7	518.243	5	0	0
USP1	1417.78	5	0	0
ANKRD44	196.91	5	0	0
CDYL	263.471	5	0	0
TRIM25	126.208	5	0	0
MS4A7	182.868	5	0	0
PHF21A	153.285	5	0	0
SLCO3A1	110.57	5	0	0
CYRIA	104.079	5	0	0
MCTP1	231.289	5	0	0
ATP6V0E1	122.363	5	0	0
IFT80	260.286	5	0	0
TACC3	814.513	5	0	0
FOLR2	150.094	5	0	0
SCIMP	378.197	5	0	0
SDC3	260.658	5	0	0
NOP58	129.811	5	0	0
CD274	182.696	5	0	0
MAN1C1	152.882	5	0	0
HERC6	203.44	5	0	0
NAV1	130.111	5	0	0
TSPAN33	102.014	5	0	0
JUN	100.982	5	0	0
SKA3	190.095	5	0	0
LMBR1	113.598	5	0	0
ENSMMUG00000028689	105.674	5	0	0
COX2	98.3332	5	0	0
MYRIP	97.633	5	0	0
SGCG	139.477	5	0	0
PLCL1	123.597	5	0	0
FCHSD2	260.08	5	0	0
CLIC4	182.707	5	0	0
ENSMMUG00000003272	342.963	5	0	0
OASL	285.982	5	0	0
H1-1	87.2439	5	0	0
SCMH1	109.224	5	0	0
ST8SIA4	109.726	5	0	0
GPHN	283.124	5	0	0
SYNE2	123.632	5	0	0
ABCA13	113.496	5	0	0
SLFN5	91.096	5	0	0
MT1X	87.3954	5	0	0
GCH1	138.644	5	0	0
ISG20	215.687	5	0	0
RANBP9	172.426	5	0	0
PBX3	208.296	5	0	0
RSAD2	206.218	5	0	0
CLEC1B	124.443	5	0	0
STAP1	136.509	5	0	0
LRP12	92.1442	5	0	0
DST	84.269	5	1.11022e-16	3.3908e-16
TBC1D24	85.4785	5	1.11022e-16	3.3908e-16
MYO10	84.9515	5	1.11022e-16	3.3908e-16
OXCT1	84.6647	5	1.11022e-16	3.3908e-16
HIPK2	84.6472	5	1.11022e-16	3.3908e-16
ENSMMUG00000054483	83.4275	5	1.11022e-16	3.3908e-16
ATP8	84.4323	5	1.11022e-16	3.3908e-16
RGS2	85.3155	5	1.11022e-16	3.3908e-16
BCAR3	83.8829	5	1.11022e-16	3.3908e-16
RUNX2	84.3559	5	1.11022e-16	3.3908e-16
DENND4A	85.2605	5	1.11022e-16	3.3908e-16
CXCL16	83.7103	5	1.11022e-16	3.3908e-16
ZNRF2	85.4007	5	1.11022e-16	3.3908e-16
LDHA	82.9008	5	2.22045e-16	6.74247e-16
SYK	82.4973	5	2.22045e-16	6.74247e-16
CYTIP	82.6303	5	2.22045e-16	6.74247e-16
TP63	81.8483	5	3.33067e-16	1.00557e-15
UST	82.0106	5	3.33067e-16	1.00557e-15
MEGF9	82.1419	5	3.33067e-16	1.00557e-15
ENSMMUG00000065362	81.2499	5	4.44089e-16	1.33565e-15
RMDN3	81.3849	5	4.44089e-16	1.33565e-15
DNM3	80.7474	5	5.55112e-16	1.66008e-15
SLC2A3	80.7083	5	5.55112e-16	1.66008e-15
LHFPL3	81.0395	5	5.55112e-16	1.66008e-15
MSI2	80.581	5	6.66134e-16	1.98458e-15
HCST	80.5048	5	6.66134e-16	1.98458e-15
LHFPL2	80.1248	5	7.77156e-16	2.31098e-15
ND5	79.6079	5	9.99201e-16	2.96567e-15
SLC35D1	79.3668	5	1.11022e-15	3.28285e-15
MGLL	79.3875	5	1.11022e-15	3.28285e-15
PLP2	79.0394	5	1.33227e-15	3.93206e-15
C11H12orf66	78.8904	5	1.44329e-15	4.25178e-15
SUGCT	78.6954	5	1.55431e-15	4.57031e-15
C1QC	78.4051	5	1.77636e-15	5.21351e-15
CD109	78.0423	5	2.10942e-15	6.17955e-15
CTSL	77.6588	5	2.55351e-15	7.46666e-15
ACVR2A	77.309	5	3.10862e-15	9.05631e-15
XPR1	77.3136	5	3.10862e-15	9.05631e-15
PARD3B	77.1656	5	3.33067e-15	9.68532e-15
PTPN1	77.0916	5	3.44169e-15	9.98976e-15
ITPR1	76.8595	5	3.77476e-15	1.09364e-14
GUCY1A1	76.7944	5	3.88578e-15	1.12374e-14
AVL9	76.5561	5	4.44089e-15	1.28193e-14
MAGI3	75.8576	5	6.10623e-15	1.75944e-14
PCOLCE2	75.833	5	6.21725e-15	1.78817e-14
PLAU	75.2404	5	8.32667e-15	2.39051e-14
PLXNA2	75.1614	5	8.65974e-15	2.48162e-14
DPY19L1	74.8132	5	1.02141e-14	2.92174e-14
BICD1	74.669	5	1.08802e-14	3.10666e-14
ENSMMUG00000049338	74.6091	5	1.12133e-14	3.19598e-14
HGF	74.5931	5	1.13243e-14	3.22181e-14
IGF2R	73.7312	5	1.70974e-14	4.85555e-14
PALM2AKAP2	73.6354	5	1.78746e-14	5.06714e-14
ATP6V1H	73.2159	5	2.18714e-14	6.18906e-14
PPP1R14C	72.8345	5	2.63123e-14	7.4324e-14
ENSMMUG00000021425	72.1984	5	3.57492e-14	1.008e-13
CCDC141	72.1823	5	3.59712e-14	1.01245e-13
GASK1B	72.162	5	3.63043e-14	1.02001e-13
GK	72.1588	5	3.64153e-14	1.02131e-13
GCNT2	72.1428	5	3.66374e-14	1.02572e-13
ENSMMUG00000062894	72.071	5	3.79696e-14	1.06113e-13
CCL7	71.9815	5	3.9635e-14	1.10572e-13
RUFY3	71.9195	5	4.08562e-14	1.13778e-13
PKIB	71.8546	5	4.20775e-14	1.16972e-13
KMO	71.1838	5	5.80647e-14	1.61132e-13
ADAM28	70.9526	5	6.4948e-14	1.79917e-13
DNASE2	70.7328	5	7.21645e-14	1.99558e-13
CHI3L1	70.6059	5	7.66054e-14	2.11468e-13
PNP	70.0887	5	9.82547e-14	2.70758e-13
ARNT	69.3878	5	1.37446e-13	3.77438e-13
TFRC	69.3873	5	1.37446e-13	3.77438e-13
SPP1	69.3766	5	1.38112e-13	3.78608e-13
PACS1	69.3014	5	1.43219e-13	3.91928e-13
SUPT3H	68.8286	5	1.79634e-13	4.9073e-13
KIF13A	67.695	5	3.08975e-13	8.42611e-13
MAOA	67.1909	5	3.93241e-13	1.07056e-12
RGS10	67.0666	5	4.17333e-13	1.1342e-12
TBC1D9	66.9983	5	4.31211e-13	1.1699e-12
CCSER1	66.5878	5	5.24802e-13	1.42138e-12
CIR1	66.3302	5	5.93525e-13	1.60475e-12
RASGRF2	65.9908	5	6.98108e-13	1.8843e-12
SRPX	65.6627	5	8.16569e-13	2.20028e-12
VNN1	65.6561	5	8.19234e-13	2.2037e-12
ZNF438	65.1036	5	1.0667e-12	2.86449e-12
RGCC	64.8623	5	1.19693e-12	3.20875e-12
ADGRB3	64.8569	5	1.20004e-12	3.21163e-12
PTPN22	64.7082	5	1.2883e-12	3.44201e-12
RNF217	64.6512	5	1.32394e-12	3.53125e-12
PDE7B	64.4412	5	1.4635e-12	3.8969e-12
S100A2	64.4078	5	1.48703e-12	3.9529e-12
ACOD1	64.2183	5	1.62781e-12	4.31985e-12
ANKRD10	64.0853	5	1.7345e-12	4.59526e-12
PKD2	63.8848	5	1.9087e-12	5.04829e-12
VWA8	63.8187	5	1.96987e-12	5.20138e-12
NRG2	63.4736	5	2.32259e-12	6.12248e-12
ID2	63.429	5	2.37244e-12	6.24346e-12
ENSMMUG00000055587	63.2852	5	2.54097e-12	6.67585e-12
FNIP2	62.8846	5	3.07587e-12	8.06778e-12
CSTB	62.0514	5	4.57601e-12	1.19826e-11
PITRM1	61.983	5	4.72766e-12	1.23592e-11
SPTSSA	61.7719	5	5.22782e-12	1.36442e-11
HNRNPLL	61.652	5	5.53513e-12	1.44224e-11
ANXA2	61.5245	5	5.88196e-12	1.53009e-11
CYTB	61.2925	5	6.56908e-12	1.70602e-11
ENSMMUG00000052127	61.0065	5	7.52787e-12	1.95181e-11
ACSL3	60.2519	5	1.07816e-11	2.79084e-11
LPL	60.0738	5	1.17351e-11	3.03268e-11
ADGRG5	59.8736	5	1.29078e-11	3.33029e-11
APBA1	59.5632	5	1.49617e-11	3.85392e-11
SIPA1L2	58.9541	5	1.99882e-11	5.1403e-11
APBB2	58.8291	5	2.1212e-11	5.44615e-11
NLN	58.4184	5	2.57847e-11	6.60942e-11
CUX2	58.1185	5	2.97325e-11	7.60903e-11
CLEC5A	58.0188	5	3.11746e-11	7.96517e-11
CEMIP2	57.9705	5	3.18986e-11	8.13698e-11
SOX4	57.8431	5	3.38881e-11	8.63054e-11
JDP2	57.6723	5	3.67515e-11	9.3447e-11
FAM102B	57.4389	5	4.10584e-11	1.0423e-10
HIVEP3	57.3516	5	4.27968e-11	1.08469e-10
DMXL1	57.2489	5	4.49341e-11	1.13703e-10
GPR183	57.1069	5	4.80675e-11	1.21438e-10
RPL39	56.5705	5	6.20005e-11	1.56388e-10
ADH1B	56.4104	5	6.68928e-11	1.68459e-10
ASAP2	56.3099	5	7.01574e-11	1.76399e-10
ENSMMUG00000054261	56.2533	5	7.20671e-11	1.80913e-10
BCL2A1	56.0375	5	7.9835e-11	2.00094e-10
RNLS	55.6489	5	9.59847e-11	2.4019e-10
LILRA3	55.276	5	1.14538e-10	2.86164e-10
CKB	55.0516	5	1.27387e-10	3.17762e-10
MYC	54.9154	5	1.3587e-10	3.3839e-10
RALA	54.9032	5	1.36658e-10	3.39816e-10
TCIRG1	54.3927	5	1.74035e-10	4.32077e-10
ENSMMUG00000054210	54.0828	5	2.01525e-10	4.99542e-10
GJB2	53.9672	5	2.12859e-10	5.2681e-10
ENSMMUG00000061343	53.7799	5	2.32588e-10	5.74737e-10
L3MBTL4	53.667	5	2.45349e-10	6.05322e-10
PLAC8	53.477	5	2.68419e-10	6.61206e-10
AGPAT4	52.7603	5	3.7668e-10	9.26445e-10
CD83	52.5148	5	4.23014e-10	1.03879e-09
LXN	51.5325	5	6.72708e-10	1.64939e-09
ADARB1	51.3045	5	7.4913e-10	1.83392e-09
SHROOM4	51.2958	5	7.52221e-10	1.83863e-09
IKZF2	51.2841	5	7.56376e-10	1.84593e-09
CAPN2	51.0632	5	8.39457e-10	2.04553e-09
LPAR1	50.969	5	8.776e-10	2.13518e-09
PMP22	50.8831	5	9.13883e-10	2.22003e-09
SRM	50.6416	5	1.02416e-09	2.48409e-09
ENSMMUG00000020092	50.5053	5	1.09212e-09	2.64488e-09
ERN1	50.2966	5	1.20504e-09	2.91387e-09
HIST1H2BJ	50.1935	5	1.26505e-09	3.05431e-09
TTC28	50.0689	5	1.34156e-09	3.23407e-09
ATP2B4	49.9703	5	1.4053e-09	3.38259e-09
RAC2	49.8639	5	1.47758e-09	3.55115e-09
SLC30A4	49.8547	5	1.48399e-09	3.56112e-09
TMCO3	49.842	5	1.49288e-09	3.57703e-09
ENSMMUG00000002764	49.6294	5	1.65013e-09	3.94781e-09
ID3	49.5841	5	1.68568e-09	4.02675e-09
TTLL7	49.579	5	1.68975e-09	4.03038e-09
TRPC1	49.245	5	1.97757e-09	4.70978e-09
CADM2	49.0035	5	2.21561e-09	5.26875e-09
PPARG	48.9564	5	2.26528e-09	5.37877e-09
ENSMMUG00000038348	48.9477	5	2.27452e-09	5.39259e-09
CCL4L1	48.6444	5	2.62345e-09	6.21054e-09
MAPRE2	48.4505	5	2.87388e-09	6.7932e-09
PLA2G2D	48.4315	5	2.89973e-09	6.84405e-09
PLTP	48.4125	5	2.92574e-09	6.89513e-09
KCNMB4	48.407	5	2.93328e-09	6.90262e-09
HS3ST1	48.2928	5	3.09512e-09	7.2726e-09
RARS2	48.237	5	3.17741e-09	7.44498e-09
KIAA1958	48.2367	5	3.17791e-09	7.44498e-09
FOXO1	48.0593	5	3.45425e-09	8.0804e-09
NCKAP5	48.0044	5	3.54465e-09	8.27959e-09
LONRF3	47.9822	5	3.58171e-09	8.3538e-09
NR4A3	47.8113	5	3.88127e-09	9.03911e-09
TG	47.5521	5	4.38403e-09	1.0195e-08
ENSMMUG00000063272	47.4972	5	4.49855e-09	1.04459e-08
HPCAL1	47.2752	5	4.99285e-09	1.15767e-08
MME	46.9262	5	5.88181e-09	1.36179e-08
ENSMMUG00000028672	46.7072	5	6.51837e-09	1.50696e-08
RNF125	46.5975	5	6.86267e-09	1.58423e-08
SNTB1	46.427	5	7.43396e-09	1.71361e-08
TXNIP	46.41	5	7.4936e-09	1.72484e-08
MOB3B	46.4009	5	7.52559e-09	1.72968e-08
CD80	46.1989	5	8.27359e-09	1.89884e-08
ST3GAL6	46.184	5	8.33165e-09	1.90939e-08
CD84	46.1732	5	8.37393e-09	1.91629e-08
SLC22A23	46.0595	5	8.83235e-09	2.01828e-08
ENSMMUG00000040343	45.926	5	9.40251e-09	2.14546e-08
MAP2K6	45.8505	5	9.74145e-09	2.21959e-08
ENSMMUG00000015202	45.7733	5	1.01001e-08	2.298e-08
TNFAIP8L3	45.622	5	1.08422e-08	2.46329e-08
SH3RF1	45.5353	5	1.12917e-08	2.56173e-08
TP53BP2	45.475	5	1.1615e-08	2.62753e-08
ARHGEF26	45.4752	5	1.16143e-08	2.62753e-08
ENSMMUG00000055114	45.4691	5	1.16474e-08	2.63107e-08
RPL22L1	45.1431	5	1.35689e-08	3.06076e-08
ARSB	45.0655	5	1.40704e-08	3.16935e-08
SERPINI1	45.0558	5	1.41346e-08	3.17927e-08
PKIA	44.812	5	1.58435e-08	3.55859e-08
VCAN	44.7541	5	1.62783e-08	3.65105e-08
ZNF618	44.7248	5	1.65034e-08	3.69629e-08
MMP12	44.6981	5	1.67106e-08	3.73739e-08
SLC9A7	44.6443	5	1.71369e-08	3.82192e-08
RARRES1	44.6465	5	1.71192e-08	3.82192e-08
SLAMF7	44.6133	5	1.73867e-08	3.87217e-08
RUNDC3B	44.4444	5	1.88166e-08	4.1847e-08
SYT16	43.963	5	2.35662e-08	5.23361e-08
CXCR4	43.9415	5	2.38042e-08	5.27906e-08
FOSL2	43.4086	5	3.05343e-08	6.76209e-08
ADORA2B	43.0897	5	3.54362e-08	7.83665e-08
STAMBPL1	42.9039	5	3.86458e-08	8.5345e-08
RIPK2	42.7915	5	4.0726e-08	8.98134e-08
SEMA4D	42.6893	5	4.27146e-08	9.40674e-08
CYP27A1	42.5436	5	4.57185e-08	1.00543e-07
CACNB4	42.4952	5	4.67623e-08	1.02695e-07
DIRAS2	42.4641	5	4.74463e-08	1.04052e-07
REL	42.4362	5	4.80664e-08	1.05266e-07
DAPP1	42.4273	5	4.82658e-08	1.05556e-07
IL2RA	42.2528	5	5.23573e-08	1.14346e-07
AUTS2	41.9427	5	6.04977e-08	1.31942e-07
HTRA1	41.9209	5	6.11148e-08	1.33104e-07
FCN1	41.5999	5	7.09724e-08	1.54337e-07
LMO4	41.5972	5	7.10595e-08	1.54337e-07
ZHX2	41.5614	5	7.22559e-08	1.5672e-07
BMT2	41.2976	5	8.16939e-08	1.76947e-07
P2RY10	40.8144	5	1.02285e-07	2.21244e-07
PLEKHA5	40.7211	5	1.06822e-07	2.3074e-07
TREM1	40.6364	5	1.11111e-07	2.39677e-07
IGF1R	40.4457	5	1.2141e-07	2.61537e-07
KITLG	40.2812	5	1.31054e-07	2.81926e-07
TRAK2	39.7924	5	1.64443e-07	3.53272e-07
FAM107B	39.6308	5	1.77251e-07	3.80271e-07
PCDHAC2	39.1311	5	2.23487e-07	4.78813e-07
LIMK1	38.9771	5	2.40019e-07	5.13537e-07
CYSLTR1	38.8481	5	2.54796e-07	5.43681e-07
ENSMMUG00000012749	38.8488	5	2.54717e-07	5.43681e-07
DISP1	38.5852	5	2.87794e-07	6.13261e-07
ENSMMUG00000060245	38.4471	5	3.068e-07	6.5288e-07
DIPK1A	38.2505	5	3.36038e-07	7.13178e-07
ENSMMUG00000058237	38.2514	5	3.35889e-07	7.13178e-07
IL7R	37.4332	5	4.90348e-07	1.03927e-06
RCAN1	37.1623	5	5.55722e-07	1.17625e-06
JCHAIN	36.9907	5	6.01536e-07	1.27152e-06
TENM4	36.7884	5	6.60377e-07	1.39403e-06
FAM117B	36.7081	5	6.85317e-07	1.44475e-06
ENSMMUG00000064692	36.4296	5	7.79215e-07	1.64051e-06
SATB1	36.2103	5	8.62114e-07	1.81262e-06
CDC14B	36.1419	5	8.89707e-07	1.86815e-06
IL1B	36.1205	5	8.98513e-07	1.88413e-06
TFCP2L1	36.0543	5	9.26344e-07	1.93992e-06
INTS9	36.0374	5	9.33593e-07	1.95251e-06
IGFBP7	35.9808	5	9.58231e-07	2.00138e-06
VOPP1	35.8295	5	1.02738e-06	2.14298e-06
FRK	35.6361	5	1.12302e-06	2.33938e-06
RAB7B	35.4917	5	1.20018e-06	2.49681e-06
FCAR	35.4275	5	1.23617e-06	2.56831e-06
MAP4K5	35.3835	5	1.26145e-06	2.61738e-06
ITGA2	35.0785	5	1.45132e-06	3.0074e-06
AUNIP	34.739	5	1.69631e-06	3.51044e-06
KHDRBS3	34.5583	5	1.84302e-06	3.80907e-06
AKR1B10	34.5399	5	1.85869e-06	3.83644e-06
PRKCE	34.1212	5	2.25236e-06	4.64291e-06
ATP6AP2	34.0577	5	2.31882e-06	4.77368e-06
AHNAK2	34.0543	5	2.32244e-06	4.77491e-06
MTUS1	33.826	5	2.57862e-06	5.29472e-06
NR4A2	33.8148	5	2.59195e-06	5.31517e-06
ADAMTS6	33.6003	5	2.85945e-06	5.85612e-06
SHC3	33.2773	5	3.31509e-06	6.78047e-06
TRIM24	32.9362	5	3.87475e-06	7.91493e-06
ENSMMUG00000044861	32.8906	5	3.95651e-06	8.07149e-06
PECR	32.8848	5	3.96701e-06	8.08247e-06
CDH6	32.8502	5	4.03024e-06	8.20071e-06
DCSTAMP	32.8405	5	4.04807e-06	8.22639e-06
PPM1L	32.4904	5	4.75021e-06	9.64084e-06
CLEC6A	32.3757	5	5.00554e-06	1.0146e-05
SLAMF9	32.2011	5	5.42063e-06	1.09733e-05
VCL	32.1235	5	5.61588e-06	1.1354e-05
BIRC3	32.0928	5	5.69508e-06	1.14994e-05
UPF3B	32.0521	5	5.80184e-06	1.17e-05
ENSMMUG00000062326	32.0043	5	5.9295e-06	1.19422e-05
PCDH7	31.8636	5	6.32229e-06	1.27171e-05
SMAD6	31.784	5	6.55606e-06	1.31705e-05
SH3D19	31.3062	5	8.14945e-06	1.63507e-05
TBC1D2B	31.158	5	8.71802e-06	1.74692e-05
SULF2	30.7049	5	1.07116e-05	2.1433e-05
KIRREL1	30.7025	5	1.07233e-05	2.1433e-05
NLGN4X	30.422	5	1.21795e-05	2.43128e-05
MTCL1	30.3789	5	1.24201e-05	2.47618e-05
RND3	30.3086	5	1.28228e-05	2.55324e-05
ZNF366	29.8993	5	1.54369e-05	3.06989e-05
ME1	29.8629	5	1.56938e-05	3.11704e-05
RUNX1	29.6983	5	1.69085e-05	3.34988e-05
BACH2	29.7	5	1.68956e-05	3.34988e-05
CACNA1A	29.5433	5	1.81372e-05	3.58879e-05
TNIP1	29.5137	5	1.83817e-05	3.63262e-05
ATF3	29.507	5	1.84375e-05	3.63909e-05
ENSMMUG00000018687	29.5002	5	1.84944e-05	3.64578e-05
ENSMMUG00000013257	29.436	5	1.90393e-05	3.74852e-05
DDT	29.3873	5	1.94635e-05	3.82725e-05
CA2	29.2433	5	2.07736e-05	4.07978e-05
HRH1	29.1219	5	2.19455e-05	4.30459e-05
ZSCAN5A	29.1142	5	2.20219e-05	4.31421e-05
CCL5	29.097	5	2.2193e-05	4.34235e-05
SLC25A4	28.9816	5	2.33807e-05	4.56907e-05
CASP9	28.9094	5	2.41556e-05	4.71468e-05
ADCY9	28.8549	5	2.47578e-05	4.82625e-05
CTTNBP2NL	28.6331	5	2.73642e-05	5.32776e-05
INSR	28.4726	5	2.94191e-05	5.72079e-05
MAGI1	28.289	5	3.1957e-05	6.20665e-05
CREB5	28.2781	5	3.21135e-05	6.22939e-05
EYA2	28.1673	5	3.37584e-05	6.54042e-05
ENSMMUG00000060382	28.0218	5	3.60439e-05	6.97467e-05
CLCN7	27.7735	5	4.03039e-05	7.78946e-05
PLAUR	27.6509	5	4.25877e-05	8.22077e-05
PDE6D	26.8092	5	6.21346e-05	0.000119793
BMPR1A	26.5011	5	7.1328e-05	0.00013735
GAN	26.4614	5	7.26047e-05	0.000139638
MMP19	26.4161	5	7.40912e-05	0.000142324
ATP6V1B2	26.3727	5	7.55433e-05	0.000144937
MYO1B	26.1734	5	8.25833e-05	0.000158251
TNIK	26.1425	5	8.3733e-05	0.00016026
AMPD3	26.1335	5	8.40704e-05	0.000160711
HDX	25.9436	5	9.15108e-05	0.000174723
PTPN14	25.6128	5	0.000106063	0.000202263
REPS2	25.5448	5	0.000109327	0.000208236
ST18	25.4038	5	0.000116416	0.000221471
ADGRL2	25.346	5	0.000119453	0.000226976
DGKI	25.3292	5	0.000120349	0.000228402
ENSMMUG00000056741	25.2766	5	0.000123204	0.000233541
SVIP	25.2252	5	0.000126055	0.000238658
CASS4	24.9441	5	0.000142839	0.00027011
ARHGEF3	24.9063	5	0.000145256	0.000274354
NEDD9	24.8382	5	0.000149724	0.000282455
CXCL8	24.8147	5	0.000151294	0.000285075
ATP6V0D2	24.7584	5	0.000155123	0.000291942
CTNNA3	24.5956	5	0.000166751	0.000313451
TPD52	24.5347	5	0.000171317	0.000321652
SMAD1	24.4328	5	0.000179235	0.00033612
ENSMMUG00000063348	24.3995	5	0.000181904	0.00034072
MACROD2	24.299	5	0.000190186	0.00035581
CXCL3	24.256	5	0.000193851	0.000362238
PPP2R2B	24.2451	5	0.000194786	0.000363554
ENSMMUG00000051217	24.2154	5	0.000197367	0.000367937
ERBB4	24.0912	5	0.00020852	0.00038827
ENOX1	23.9856	5	0.000218505	0.000406383
MAST4	23.9503	5	0.000221942	0.00041229
TBL1X	23.8628	5	0.000230694	0.000428044
HDGFL3	23.8538	5	0.000231618	0.000429254
ENSMMUG00000063645	23.816	5	0.000235515	0.000435965
CCL23	23.6634	5	0.000251954	0.00046585
SLC1A2	23.445	5	0.000277446	0.000512382
DIXDC1	23.093	5	0.000324028	0.00059771
NSUN6	23.0419	5	0.000331401	0.000610598
AFF3	22.9254	5	0.000348833	0.000641967
KIAA0040	22.825	5	0.000364585	0.000670174
ATP6V1G1	22.7614	5	0.000374917	0.000688366
PRKAR2B	22.6011	5	0.000402288	0.000737761
ASTN2	22.5004	5	0.000420467	0.000770205
LRRC4C	22.3774	5	0.000443784	0.000811976
MDM2	22.1632	5	0.000487492	0.000890914
IGKC	22.113	5	0.000498327	0.000909663
DNAJC6	21.5543	5	0.000636219	0.00116003
BTBD11	21.4388	5	0.000669121	0.00121862
KIR3DL12	21.3772	5	0.00068734	0.00125036
SH3PXD2B	21.3707	5	0.000689284	0.00125245
ENSMMUG00000054069	21.2346	5	0.0007314	0.00132745
TSHZ1	21.2251	5	0.00073446	0.00133147
FCMR	21.212	5	0.00073865	0.00133753
ECE1	21.1536	5	0.000757668	0.0013704
FSCN1	21.0294	5	0.000799752	0.00144486
RAI14	21.0139	5	0.000805163	0.00145297
KLF12	20.9789	5	0.000817533	0.00147361
SEPTIN6	20.8018	5	0.000882959	0.00158973
IRF4	20.714	5	0.000917278	0.00164964
GRPR	20.5772	5	0.000973391	0.00174856
CP	20.1768	5	0.00115778	0.00207743
RALBP1	20.168	5	0.00116217	0.00208294
PSAT1	20.0763	5	0.00120918	0.00216474
MAP2K3	20.0717	5	0.00121157	0.00216656
PIP5K1B	19.9533	5	0.00127521	0.00227777
LBH	19.8247	5	0.00134802	0.00240511
SRGAP3	19.7143	5	0.00141374	0.00251952
ELAVL4	19.5747	5	0.00150145	0.00267282
CLVS2	19.4482	5	0.00158546	0.0028192
SAMD12	19.4105	5	0.00161143	0.00286214
PDSS1	19.3899	5	0.00162571	0.00288427
GREM1	19.2295	5	0.00174182	0.00308679
ENPP2	19.1879	5	0.00177324	0.00313896
COL6A2	19.128	5	0.00181941	0.00321708
PLPP3	19.048	5	0.00188299	0.00332578
PTGS2	19.0289	5	0.00189848	0.00334939
EXT2	18.9527	5	0.00196149	0.00345668
STEAP4	18.9385	5	0.0019735	0.00347398
ENO3	18.8978	5	0.00200826	0.00353123
CCDC85A	18.8901	5	0.00201487	0.00353892
SLC1A5	18.8683	5	0.00203374	0.00356808
ADAM19	18.6971	5	0.00218847	0.00383528
TIGAR	18.5456	5	0.00233494	0.00408744
TMEM65	18.513	5	0.00236764	0.0041401
GRAMD2B	18.4793	5	0.00240197	0.00419548
CRYBA2	18.2705	5	0.00262586	0.00458147
SINHCAF	18.1937	5	0.00271317	0.00472857
CAVIN1	18.1535	5	0.00276008	0.00480503
RIN3	18.0996	5	0.00282415	0.00491115
ZNF267	17.9892	5	0.00295993	0.00514161
CPA6	17.8534	5	0.00313585	0.00544122
MAMDC2	17.7891	5	0.00322261	0.00558562
ALDH1A2	17.6614	5	0.00340211	0.00589028
REST	17.4043	5	0.00379354	0.00656079
RBPMS	17.3999	5	0.00380059	0.00656579
TMTC2	17.3583	5	0.00386805	0.00667502
B4GALT5	17.351	5	0.0038801	0.00668851
CPVL	17.2892	5	0.0039828	0.00685806
ENSMMUG00000051300	17.0824	5	0.00434617	0.0074756
HIST1H2BK	16.9289	5	0.00463669	0.00796664
IL21R	16.8093	5	0.00487604	0.00836877
FRAS1	16.7399	5	0.00502036	0.0086071
ZNF462	16.7046	5	0.00509551	0.00872647
TMEM132C	16.6929	5	0.00512059	0.00875993
MID2	16.6813	5	0.0051457	0.00879336
NFKBIA	16.6533	5	0.00520648	0.00888761
SDC4	16.3908	5	0.00581262	0.00991158
STRIP2	16.3619	5	0.00588329	0.0100158
MMP7	16.3606	5	0.00588645	0.0100158
TSHZ2	16.2577	5	0.00614547	0.0104453
UCHL1	16.1681	5	0.00638009	0.0108324
FABP3	16.0963	5	0.00657436	0.0111503
DHRS9	15.9444	5	0.0070047	0.0118674
SEMA3C	15.9344	5	0.00703387	0.0119041
SLC12A2	15.8885	5	0.00716973	0.012121
GEM	15.7767	5	0.00751151	0.0126852
MATK	15.7281	5	0.0076647	0.0129301
PBX1	15.6921	5	0.00778034	0.0131112
FBXO31.1	15.611	5	0.00804695	0.013546
SELPLG	15.4535	5	0.00859042	0.0144454
TRERF1	15.3906	5	0.00881732	0.0148112
CPNE8	15.3763	5	0.00886983	0.0148836
MCOLN3	15.1984	5	0.0095474	0.0160036
BTBD8	15.0452	5	0.0101709	0.0170305
DPF3	15.0307	5	0.0102318	0.0171144
NAV2	14.9626	5	0.0105234	0.0175835
CAMP	14.7118	5	0.0116676	0.0194748
MYLIP	14.6276	5	0.0120779	0.0201383
GRID1	14.5658	5	0.0123881	0.0206337
SERPINB2	14.5614	5	0.0124106	0.0206494
N4BP2	14.2906	5	0.0138649	0.0230449
CDH17	14.2497	5	0.0140987	0.0234088
SLC38A2	14.1935	5	0.014426	0.0239271
JAML	14.1513	5	0.0146762	0.0243165
RHPN2	14.1314	5	0.0147957	0.0244889
TNFRSF10B	14.1232	5	0.0148454	0.0245455
S100P	13.9494	5	0.0159341	0.0263179
SGTB	13.7869	5	0.0170212	0.0280841
SHOX2	13.7073	5	0.0175796	0.0289751
GPR39	13.6866	5	0.0177277	0.0291888
ENSMMUG00000059231	13.5916	5	0.0184227	0.0303014
ANKRD33B	13.546	5	0.0187655	0.0308332
DAAM1	13.478	5	0.0192887	0.0316599
KCNJ2	13.4225	5	0.0197252	0.0323429
PAK3	13.3892	5	0.0199924	0.0327469
EPHB1	13.3454	5	0.0203483	0.0332952
NOS1AP	13.2027	5	0.0215517	0.0352278
NREP	13.1735	5	0.0218063	0.0356072
CFL2	13.1046	5	0.0224182	0.0365685
ENSMMUG00000058133	13.094	5	0.0225134	0.0366859
EGR2	12.8462	5	0.0248632	0.0404731
THBD	12.7452	5	0.0258868	0.042096
SHTN1	12.5936	5	0.0274994	0.0446724
PPP4C	12.4579	5	0.0290241	0.0471008
ATP5F1B	12.4409	5	0.0292217	0.0473728
HCFC1R1	12.4042	5	0.0296506	0.0480187
C1H1orf100	12.3848	5	0.0298797	0.0483402
ZPLD1	12.3764	5	0.0299789	0.048451
ENSMMUG00000056479	12.3349	5	0.0304766	0.049205

## Sheet: Lineage 3-Term-Mac
Gene	waldStat_3	df_3	pvalue_3	fdr_3
PPFIA2	119.225	5	0	0
CHIT1	95.1082	5	0	0
MYO1D	106.477	5	0	0
MAP4K4	124.07	5	0	0
ANKH	270.838	5	0	0
CCL8	94.3497	5	0	0
THBS1	87.9845	5	0	0
CCL13	366.816	5	0	0
PLAAT4	139.364	5	0	0
ACP5	157.691	5	0	0
IFIT2	97.6015	5	0	0
ISG15	159.508	5	0	0
ENSMMUG00000065373	90.9145	5	0	0
CD52	269.511	5	0	0
MT2A	172.336	5	0	0
GBP3	263.888	5	0	0
MX1	256.023	5	0	0
ENSMMUG00000052127	224.115	5	0	0
PTPRM	158.575	5	0	0
KCNQ5	100.403	5	0	0
HPGDS	115.656	5	0	0
PID1	392.54	5	0	0
ADK	250.358	5	0	0
PITPNC1	497.409	5	0	0
TBC1D24	87.1056	5	0	0
SMYD3	375.429	5	0	0
CYP1B1	228.522	5	0	0
MAML3	241.388	5	0	0
MSI2	95.1463	5	0	0
OSBPL8	178.574	5	0	0
CCL18	201.698	5	0	0
FYN	143.705	5	0	0
IFI27	210.389	5	0	0
ARHGAP24	529.565	5	0	0
TBC1D4	115.226	5	0	0
ANTXR2	222.351	5	0	0
AGTPBP1	185.275	5	0	0
TIAM1	121.997	5	0	0
THRB	136.483	5	0	0
CDK6	120.36	5	0	0
IFIT1	124.177	5	0	0
MYO10	140.021	5	0	0
ATP6V1A	91.6034	5	0	0
IGF1	113.249	5	0	0
MX2	155.641	5	0	0
SOD2	154.616	5	0	0
C1H1orf21	179.615	5	0	0
ALCAM	86.0112	5	0	0
CBLB	643.596	5	0	0
STXBP5	384.409	5	0	0
MITF	543.56	5	0	0
TFEC	132.426	5	0	0
CXCL3	93.3941	5	0	0
S100A10	504.24	5	0	0
KIR3DL12	117.931	5	0	0
ADGRB3	95.1388	5	0	0
CTSL	252.684	5	0	0
C9	342.256	5	0	0
RBPJ	1289.86	5	0	0
SRGAP1	455.73	5	0	0
ENSMMUG00000064224	480.582	5	0	0
MT1M	88.5599	5	0	0
OXR1	111.043	5	0	0
KYNU	265.258	5	0	0
GLIS3	216.99	5	0	0
AGAP1	186.682	5	0	0
MTSS1	738.637	5	0	0
APOL2	123.216	5	0	0
RFTN1	143.227	5	0	0
SH3RF3	92.8471	5	0	0
CCL2	173.049	5	0	0
CDK14	206.088	5	0	0
BCL2	109.573	5	0	0
AFF1	352.331	5	0	0
APOC1	230.823	5	0	0
ACVR2A	137.11	5	0	0
BMT2	128.466	5	0	0
FMNL2	149.258	5	0	0
RTN1	123.46	5	0	0
PDE4D	189.209	5	0	0
NAV3	89.5419	5	0	0
PLCB1	282.322	5	0	0
PSD3	817.16	5	0	0
EXOC6B	447.406	5	0	0
XPR1	118.458	5	0	0
TOX	207.645	5	0	0
GM2A	378.637	5	0	0
KCNMA1	157.436	5	0	0
ENSMMUG00000062103	123.686	5	0	0
MAP4K3	133.016	5	0	0
SLC8A1	391.947	5	0	0
MYO1E	294.294	5	0	0
TANC2	137.092	5	0	0
RNF213	196.83	5	0	0
ATP6V1H	102.237	5	0	0
APOE	136.018	5	0	0
CHCHD6	324.097	5	0	0
OXCT1	91.6685	5	0	0
THSD7A	188.885	5	0	0
PLXDC2	430.186	5	0	0
RARRES1	197.182	5	0	0
GPNMB	448.937	5	0	0
PHLPP1	90.4054	5	0	0
MSR1	159.946	5	0	0
CD163L1	477.503	5	0	0
FHIT	102.604	5	0	0
S100A4	177.682	5	0	0
COLEC12	280.732	5	0	0
LARGE1	168.374	5	0	0
CHST11	584.207	5	0	0
CHN2	245.086	5	0	0
GABRG3	202.845	5	0	0
F13A1	772.562	5	0	0
LDLRAD4	225.16	5	0	0
SLC16A10	540.952	5	0	0
GBE1	179.86	5	0	0
SERINC5	276.484	5	0	0
PDGFC	350.578	5	0	0
STAT1	150.333	5	0	0
PRKCH	113.424	5	0	0
OAS2	128.327	5	0	0
ABCB1	123.128	5	0	0
DAB2	770.578	5	0	0
ENSMMUG00000052424	763.281	5	0	0
KDM6A	191.609	5	0	0
SAMD4A	289.865	5	0	0
PSMD12	134.628	5	0	0
TBXAS1	196.265	5	0	0
IMMP2L	381.035	5	0	0
P3H2	121.482	5	0	0
TBC1D8	163.474	5	0	0
EPSTI1	139.261	5	0	0
XYLT1	260.91	5	0	0
LXN	145.021	5	0	0
PDE8A	113.711	5	0	0
RETN	151.599	5	0	0
TMEM176B	102.142	5	0	0
ENSMMUG00000008587	113.286	5	0	0
ITGAX	293.18	5	0	0
ANKRD28	125.507	5	0	0
ZNF704	130.214	5	0	0
PRKCA	409.98	5	0	0
IFI6	136.239	5	0	0
SPIRE1	172.208	5	0	0
MYOF	109.072	5	0	0
SLC9A9	1190.81	5	0	0
GLCCI1	147.836	5	0	0
SPRED1	534.253	5	0	0
DNAJC1	87.9698	5	0	0
SFMBT2	133.133	5	0	0
CD200R1	152.533	5	0	0
DNAJC13	109.442	5	0	0
MTHFD1L	100.572	5	0	0
CERS6	109.115	5	0	0
FNIP2	165.987	5	0	0
LTA4H	90.7721	5	0	0
PIK3CB	203.853	5	0	0
UBE2E2	506.801	5	0	0
PPM1E	268.695	5	0	0
ERBIN	145.997	5	0	0
AVL9	101.927	5	0	0
PDE4B	167.051	5	0	0
FBXL20	261.086	5	0	0
ATRNL1	106.747	5	0	0
ENSMMUG00000056183	89.0471	5	0	0
DENND1B	241.81	5	0	0
KCNK13	319.614	5	0	0
PELI1	144.643	5	0	0
SASH1	191.901	5	0	0
DGKH	220.025	5	0	0
ARHGAP26	1080.17	5	0	0
CPQ	239.175	5	0	0
IFI44L	166.876	5	0	0
ENSMMUG00000063725	97.9069	5	0	0
ENSMMUG00000062238	245.078	5	0	0
NRP1	591.187	5	0	0
ABCA1	241.596	5	0	0
ENSMMUG00000055064	240.642	5	0	0
PCOLCE2	109.309	5	0	0
ARID5B	189.145	5	0	0
VAV3	1367.76	5	0	0
PLXNA2	139.901	5	0	0
LONRF3	91.5575	5	0	0
TGFBR1	275.542	5	0	0
AKT3	119.172	5	0	0
MS4A6A	98.7294	5	0	0
ARHGAP22	500.951	5	0	0
RBPMS	88.6787	5	0	0
KLHL13	169.091	5	0	0
PARD3	145.418	5	0	0
CXCR4	127.824	5	0	0
LRCH1	272.6	5	0	0
CR1L	343.215	5	0	0
WWOX	259.97	5	0	0
LGALS3	703.041	5	0	0
FABP5	341.68	5	0	0
ZBTB20	306.658	5	0	0
STARD13	415.147	5	0	0
DOCK10	498.204	5	0	0
ENTPD1	413.464	5	0	0
FRMD4A	132.073	5	0	0
DPYD	668.926	5	0	0
TNS3	723.878	5	0	0
TCF4	152.119	5	0	0
GPR183	137.042	5	0	0
RALGAPA2	359.945	5	0	0
SLC4A7	104.506	5	0	0
INPP4B	185.482	5	0	0
CMAH	500.424	5	0	0
HSPA5	117.175	5	0	0
RAD51B	559.118	5	0	0
SGK1	135.27	5	0	0
TXNRD1	140.605	5	0	0
FPR3	166.886	5	0	0
AOPEP	244.736	5	0	0
TET2	254.716	5	0	0
CTSB	321.339	5	0	0
PKN2	105.55	5	0	0
MAML2	164.783	5	0	0
PEAK1	846.633	5	0	0
FGL2	122.367	5	0	0
PTEN	240.226	5	0	0
ZDHHC14	305.268	5	0	0
MERTK	188.115	5	0	0
EPB41L3	105.229	5	0	0
ITGA9	383.196	5	0	0
PSMB9	125.262	5	0	0
ARHGAP31	132.399	5	0	0
TXNIP	136.224	5	0	0
ARHGAP6	170.514	5	0	0
CTSC	152.818	5	0	0
S100A6	130.821	5	0	0
JAK2	102.195	5	0	0
CCND1	256.708	5	0	0
ASAP1	645.227	5	0	0
ETV6	358.147	5	0	0
PPP3CA	473.171	5	0	0
EEPD1	109.101	5	0	0
ENSMMUG00000012203	107.16	5	0	0
CAMKMT	208.74	5	0	0
LRMDA	630.553	5	0	0
PRR5L	106.759	5	0	0
SLC24A3	193.566	5	0	0
KMO	93.0334	5	0	0
BNC2	725.013	5	0	0
LYZ	126.908	5	0	0
FGD4	121.469	5	0	0
RGL1	661.373	5	0	0
UBE2H	158.279	5	0	0
SYK	128.112	5	0	0
PRKN	186.953	5	0	0
NAMPT	109.722	5	0	0
PIK3R5	483.884	5	0	0
UST	118.665	5	0	0
TRAK1	165.729	5	0	0
ENSMMUG00000030144	94.758	5	0	0
ATXN1	289.686	5	0	0
GSAP	290.997	5	0	0
DOCK4	615.494	5	0	0
ENSMMUG00000031100	277.676	5	0	0
SIPA1L1	181.147	5	0	0
MAN1A1	290.618	5	0	0
NFKB1	188.542	5	0	0
CEMIP2	101.764	5	0	0
JARID2	330.504	5	0	0
NHSL1	250.504	5	0	0
ELOVL5	95.0948	5	0	0
TRIO	262.977	5	0	0
PHACTR1	191.993	5	0	0
TRPS1	907.205	5	0	0
PDS5A	102.989	5	0	0
LRRC8C	85.6836	5	0	0
MAST2	152.521	5	0	0
ANKS1A	280.442	5	0	0
ST7	149.113	5	0	0
GRK3	289.557	5	0	0
SESN3	134.039	5	0	0
NFAT5	201.31	5	0	0
DNASE2	176.991	5	0	0
CTSD	469.867	5	0	0
ATP8B4	224.177	5	0	0
ESR1	218.721	5	0	0
ANKRD6	113.051	5	0	0
ENSMMUG00000053089	193.233	5	0	0
HSD17B4	140.513	5	0	0
CPEB2	260.889	5	0	0
PTK2	106.637	5	0	0
LDLRAD3	241.881	5	0	0
STK17B	190.78	5	0	0
WDPCP	300.527	5	0	0
CYP27A1	109.433	5	0	0
TRAF3	253.166	5	0	0
EFL1	166.813	5	0	0
MICU3	115.858	5	0	0
ENSMMUG00000051870	209.429	5	0	0
PSME2	230.503	5	0	0
ZSWIM6	780.242	5	0	0
FCGR1A	219.884	5	0	0
ABCC1	384.42	5	0	0
IFI30	189.671	5	0	0
TUT7	619.432	5	0	0
ANKRD44	222.512	5	0	0
CDYL	278.608	5	0	0
LHFPL2	107.217	5	0	0
PHF21A	138.887	5	0	0
MCTP1	166.511	5	0	0
SDC3	106.677	5	0	0
MAN1C1	152.868	5	0	0
ZNRF2	101.445	5	0	0
NAV1	145.295	5	0	0
HIF1A	230.371	5	0	0
LMBR1	147.964	5	0	0
EPS8	423.584	5	0	0
ENSMMUG00000054261	87.868	5	0	0
ENSMMUG00000028689	237.644	5	0	0
MAGI3	92.3163	5	0	0
ENSMMUG00000049833	438.245	5	0	0
PLCL1	145.401	5	0	0
FCHSD2	276.302	5	0	0
ENSMMUG00000062894	164.982	5	0	0
ENSMMUG00000028672	87.9369	5	0	0
ST8SIA4	124.41	5	0	0
GPHN	301.436	5	0	0
ERN1	93.8107	5	0	0
ADORA2B	91.973	5	0	0
RANBP9	235.829	5	0	0
DTNB	159.552	5	0	0
PACS1	99.3907	5	0	0
PF4	314.164	5	0	0
ENSMMUG00000061125	84.5755	5	1.11022e-16	5.8245e-16
IL7R	85.2853	5	1.11022e-16	5.8245e-16
RASSF3	84.8676	5	1.11022e-16	5.8245e-16
SLC38A1	84.2311	5	1.11022e-16	5.8245e-16
RASAL2	82.3444	5	2.22045e-16	1.16141e-15
GSN	81.6665	5	3.33067e-16	1.73692e-15
ENSMMUG00000054358	81.37	5	4.44089e-16	2.309e-15
WAC	80.3758	5	6.66134e-16	3.45322e-15
CYTIP	79.7965	5	8.88178e-16	4.59067e-15
DENND4A	79.6996	5	9.99201e-16	5.14927e-15
DMXL1	79.2251	5	1.22125e-15	6.27505e-15
ALOX5	78.5875	5	1.66533e-15	8.53179e-15
HIPK2	78.2881	5	1.88738e-15	9.61298e-15
CPM	78.3122	5	1.88738e-15	9.61298e-15
SCMH1	78.254	5	1.9984e-15	1.01489e-14
CCDC141	77.9675	5	2.22045e-15	1.12438e-14
TGFBI	77.53	5	2.77556e-15	1.40142e-14
TUBA1A	77.099	5	3.44169e-15	1.73275e-14
DST	76.821	5	3.88578e-15	1.95071e-14
LRP12	76.6114	5	4.32987e-15	2.16742e-14
PTPN1	76.2577	5	5.10703e-15	2.54914e-14
CXCL8	76.0313	5	5.66214e-15	2.81816e-14
ENSMMUG00000054483	75.9059	5	5.9952e-15	2.97546e-14
MDM2	75.846	5	6.21725e-15	3.07692e-14
ABCC5	75.642	5	6.88338e-15	3.39697e-14
ROBO2	75.4502	5	7.43849e-15	3.66058e-14
BCAR3	74.9714	5	9.4369e-15	4.63097e-14
VWA8	73.6863	5	1.74305e-14	8.52972e-14
TNFRSF11A	73.4345	5	1.9762e-14	9.64362e-14
SERPINB10	73.1727	5	2.24265e-14	1.09134e-13
GASK1B	72.9799	5	2.45359e-14	1.19067e-13
IKZF2	72.8795	5	2.57572e-14	1.24648e-13
SCLT1	72.7869	5	2.69784e-14	1.30197e-13
FANCC	72.676	5	2.84217e-14	1.36784e-13
SLC7A11	72.4122	5	3.21965e-14	1.54525e-13
PDE7B	72.0475	5	3.84137e-14	1.8386e-13
LRP11	71.6697	5	4.60743e-14	2.19923e-13
CXCL16	71.5332	5	4.91829e-14	2.34121e-13
SAMSN1	71.0377	5	6.22835e-14	2.95677e-13
IFIT3	70.9837	5	6.39488e-14	3.02761e-13
PPARG	70.7172	5	7.27196e-14	3.43354e-13
ENSMMUG00000012140	70.2054	5	9.29257e-14	4.37577e-13
SUPT3H	70.063	5	9.9476e-14	4.67163e-13
MAMU-DRA	69.9231	5	1.06359e-13	4.9815e-13
ENSMMUG00000063316	69.6714	5	1.19904e-13	5.60087e-13
C1QC	69.629	5	1.22458e-13	5.70489e-13
NLN	69.6078	5	1.23679e-13	5.74646e-13
PARP6	69.4662	5	1.32339e-13	6.13251e-13
DOCK5	69.4481	5	1.33449e-13	6.16759e-13
JDP2	68.8291	5	1.79523e-13	8.27511e-13
ENSMMUG00000009038	68.6793	5	1.92957e-13	8.87093e-13
TRPC1	68.5493	5	2.0528e-13	9.41272e-13
KIF13A	68.3098	5	2.3026e-13	1.05305e-12
CD84	68.2608	5	2.357e-13	1.07511e-12
MYO1B	68.0647	5	2.58904e-13	1.17788e-12
TMEM131L	67.7686	5	2.98317e-13	1.35366e-12
ACTG1	67.5413	5	3.32623e-13	1.50542e-12
TMEM164	67.5132	5	3.37064e-13	1.52158e-12
ZNF438	67.0585	5	4.18998e-13	1.88657e-12
ENSMMUG00000021425	66.6208	5	5.16587e-13	2.31999e-12
TTC39C	66.2443	5	6.18394e-13	2.77009e-12
HPCAL1	65.9539	5	7.10543e-13	3.17473e-12
SPECC1	65.8693	5	7.39853e-13	3.29725e-12
HMGB1	65.8022	5	7.63944e-13	3.39596e-12
TPST1	65.7842	5	7.70495e-13	3.41638e-12
MS4A7	65.2282	5	1.00497e-12	4.44478e-12
SUCNR1	64.4754	5	1.43974e-12	6.35157e-12
CTTNBP2	64.4555	5	1.4535e-12	6.39615e-12
ZHX2	64.4481	5	1.45872e-12	6.40298e-12
SLC30A4	64.3366	5	1.53844e-12	6.73596e-12
EPB41L2	64.1495	5	1.6821e-12	7.34657e-12
RARS2	63.9158	5	1.88061e-12	8.19307e-12
FAM102B	63.3642	5	2.44682e-12	1.06333e-11
ENSMMUG00000055587	63.1863	5	2.66365e-12	1.15469e-11
DCLK2	63.0335	5	2.86504e-12	1.23892e-11
SATB1	62.8994	5	3.05422e-12	1.31746e-11
CD83	62.7427	5	3.29115e-12	1.41617e-11
GAPDH	62.4434	5	3.79607e-12	1.62942e-11
RNLS	62.3202	5	4.02567e-12	1.72351e-11
GIMAP4	62.3153	5	4.03499e-12	1.72351e-11
REL	62.3034	5	4.05798e-12	1.72909e-11
GPRIN3	62.1011	5	4.46876e-12	1.89949e-11
RUFY3	61.8808	5	4.96347e-12	2.10466e-11
RCAN1	61.8481	5	5.04152e-12	2.13258e-11
PKD2	61.7869	5	5.19063e-12	2.19034e-11
BCL2L11	61.5453	5	5.82379e-12	2.4516e-11
AOAH	61.5353	5	5.85176e-12	2.45394e-11
LILRB4	61.5332	5	5.85743e-12	2.45394e-11
PLA2G2D	61.0143	5	7.5e-12	3.13457e-11
TFRC	60.816	5	8.24263e-12	3.43672e-11
SYNDIG1	60.0519	5	1.18581e-11	4.93239e-11
PPARGC1B	59.7053	5	1.39841e-11	5.80292e-11
TXN	59.6921	5	1.4072e-11	5.82553e-11
ADH1B	59.463	5	1.56921e-11	6.48088e-11
AGPAT4	59.216	5	1.76482e-11	7.27156e-11
KITLG	58.9913	5	1.96384e-11	8.07254e-11
LPL	58.7056	5	2.2495e-11	9.22506e-11
IL7	58.657	5	2.30205e-11	9.41845e-11
MAMU-DRB1	58.5868	5	2.38012e-11	9.71511e-11
PRIM2	58.4397	5	2.55241e-11	1.03941e-10
RGS7	58.4169	5	2.58027e-11	1.04831e-10
TP53BP2	58.2126	5	2.84329e-11	1.15249e-10
RASGRF2	57.9567	5	3.21085e-11	1.29846e-10
HDAC9	57.7824	5	3.48799e-11	1.40728e-10
DDX58	57.1185	5	4.78039e-11	1.92427e-10
IFI44	57.0672	5	4.8982e-11	1.96716e-10
SFMBT1	56.7575	5	5.67371e-11	2.27339e-10
RANBP17	56.5463	5	6.27176e-11	2.50727e-10
HTR7	56.5046	5	6.39703e-11	2.55151e-10
SLC40A1	56.2703	5	7.14887e-11	2.84489e-10
SPRED2	56.2115	5	7.35094e-11	2.91866e-10
ITGAV	56.1374	5	7.61391e-11	3.01621e-10
ENSMMUG00000065362	55.508	5	1.0261e-10	4.05565e-10
RUNX2	55.3998	5	1.08009e-10	4.25939e-10
ATP6	55.2634	5	1.15223e-10	4.53367e-10
SYT16	55.1707	5	1.20394e-10	4.72647e-10
PCDHAC2	55.0027	5	1.30367e-10	5.10653e-10
SLC25A43	54.7883	5	1.44307e-10	5.63993e-10
ITPR1	54.5752	5	1.59626e-10	6.22469e-10
SNTB1	54.4996	5	1.65441e-10	6.43709e-10
RNF217	54.3944	5	1.73895e-10	6.75098e-10
ND4L	54.1377	5	1.96355e-10	7.60605e-10
RGS10	54.0476	5	2.04912e-10	7.91996e-10
FAM117B	53.7992	5	2.30474e-10	8.88827e-10
FOSL2	53.2517	5	2.986e-10	1.14902e-09
TRIM24	53.1318	5	3.16019e-10	1.21337e-09
CREB5	53.0332	5	3.31101e-10	1.26849e-09
APOL6	52.9778	5	3.39884e-10	1.2993e-09
TREM1	52.4639	5	4.3331e-10	1.65282e-09
HSP90AB1	51.7836	5	5.97527e-10	2.27425e-09
CSTB	51.6493	5	6.36629e-10	2.41781e-09
SGCG	51.5974	5	6.52421e-10	2.47241e-09
ACSL3	51.0147	5	8.58898e-10	3.24782e-09
COX1	50.9534	5	8.84088e-10	3.33586e-09
HBA	50.749	5	9.73583e-10	3.66562e-09
APBA1	50.7277	5	9.83374e-10	3.69452e-09
ENSMMUG00000055114	50.714	5	9.89764e-10	3.71055e-09
LCLAT1	50.4871	5	1.10152e-09	4.12068e-09
GAN	50.3075	5	1.19883e-09	4.47513e-09
MMP9	50.0944	5	1.3255e-09	4.93741e-09
HGF	50.06	5	1.34719e-09	5.00753e-09
PARD3B	49.9115	5	1.44478e-09	5.35889e-09
CAPN2	49.7159	5	1.58427e-09	5.86383e-09
ANKRD10	49.0442	5	2.17361e-09	8.02812e-09
AUTS2	49.007	5	2.21191e-09	8.15234e-09
ADARB1	48.854	5	2.37705e-09	8.74252e-09
PLAUR	48.7753	5	2.46679e-09	9.05354e-09
PPP1R14C	48.2202	5	3.20269e-09	1.17298e-08
IPCEF1	48.1294	5	3.34238e-09	1.22158e-08
KIAA1958	47.9605	5	3.61846e-09	1.31972e-08
ND2	47.9183	5	3.69098e-09	1.34336e-08
CADM1	47.8442	5	3.8218e-09	1.38808e-08
MMP19	47.7691	5	3.9591e-09	1.43497e-08
UHRF2	47.3891	5	4.73271e-09	1.71181e-08
ME1	46.7344	5	6.43564e-09	2.32295e-08
FKBP5	46.6863	5	6.58265e-09	2.37111e-08
DIRAS2	46.0666	5	8.80303e-09	3.16438e-08
RGS2	45.9143	5	9.45453e-09	3.3916e-08
TBL1X	45.4664	5	1.16623e-08	4.175e-08
CYRIA	45.4244	5	1.1894e-08	4.24924e-08
GCNT2	45.2755	5	1.2753e-08	4.54685e-08
MEGF9	45.2204	5	1.30862e-08	4.65614e-08
EXT1	45.1824	5	1.33214e-08	4.73017e-08
FLNA	45.0892	5	1.39155e-08	4.93112e-08
RALA	44.6338	5	1.7221e-08	6.09009e-08
GJB2	44.0311	5	2.28277e-08	8.05658e-08
ND4	43.9361	5	2.38649e-08	8.40565e-08
DEPDC1B	43.9051	5	2.42128e-08	8.51102e-08
S100A2	43.8419	5	2.49387e-08	8.74858e-08
LIMK1	43.4283	5	3.02547e-08	1.05922e-07
JUN	43.2614	5	3.27062e-08	1.14275e-07
RUNDC3B	43.1133	5	3.50473e-08	1.22211e-07
FOLR2	43.0121	5	3.67419e-08	1.27865e-07
ENSMMUG00000051217	42.7415	5	4.16869e-08	1.44785e-07
ENSMMUG00000038348	42.6854	5	4.2793e-08	1.48332e-07
C15orf41	42.6072	5	4.43822e-08	1.53536e-07
FCER2	42.1962	5	5.37581e-08	1.85603e-07
CLEC5A	41.8723	5	6.2515e-08	2.15411e-07
RNF144B	41.2566	5	8.32701e-08	2.86364e-07
RPL39	41.1297	5	8.83334e-08	3.0318e-07
FN1	40.5893	5	1.13572e-07	3.89041e-07
SPP1	40.3596	5	1.26368e-07	4.32024e-07
TRIM25	39.8582	5	1.59499e-07	5.44229e-07
INTS9	39.7858	5	1.64953e-07	5.6174e-07
ENSMMUG00000059231	39.6448	5	1.76102e-07	5.9854e-07
CXCL10	39.422	5	1.95285e-07	6.62453e-07
H2AFZ	39.3046	5	2.06207e-07	6.98147e-07
HNRNPH1	39.2687	5	2.09674e-07	7.08511e-07
ATP6V1E1	39.1871	5	2.17755e-07	7.34397e-07
ND3	39.0209	5	2.35192e-07	7.91679e-07
ARAP2	38.9656	5	2.41302e-07	8.1068e-07
GCLC	38.9271	5	2.45643e-07	8.23681e-07
TMEM65	38.2612	5	3.34379e-07	1.11908e-06
SERPINI1	38.1753	5	3.47934e-07	1.16222e-06
DDX60L	38.1532	5	3.51509e-07	1.17192e-06
CACNB4	38.08	5	3.63614e-07	1.20997e-06
NFIA	37.6407	5	4.45514e-07	1.47968e-06
LILRA3	37.4515	5	4.86213e-07	1.61179e-06
HERC5	37.4011	5	4.97681e-07	1.64668e-06
TG	37.1055	5	5.70471e-07	1.88396e-06
HSP90AA1	36.7913	5	6.59498e-07	2.17385e-06
ATP6V0D2	36.7758	5	6.64226e-07	2.18532e-06
ARSB	36.2616	5	8.4195e-07	2.76483e-06
CPNE8	36.2042	5	8.64551e-07	2.83372e-06
SLC2A3	36.1836	5	8.7278e-07	2.85533e-06
CD74	36.1782	5	8.74963e-07	2.85712e-06
SHC3	36.1729	5	8.7708e-07	2.85869e-06
ZNF267	36.0131	5	9.44096e-07	3.07139e-06
STAMBPL1	35.933	5	9.79588e-07	3.18093e-06
TMCO3	35.3529	5	1.27933e-06	4.14656e-06
TBC1D2B	35.2956	5	1.31345e-06	4.24926e-06
CASS4	35.1078	5	1.43195e-06	4.62405e-06
CDH6	35.0957	5	1.43992e-06	4.64121e-06
TTC28	34.8049	5	1.64576e-06	5.29492e-06
PLEK	34.7461	5	1.69077e-06	5.42973e-06
PBX1	34.692	5	1.73335e-06	5.55626e-06
MOB3B	34.6848	5	1.7391e-06	5.56447e-06
PRKCE	34.6096	5	1.80013e-06	5.74924e-06
NCL	34.5809	5	1.82406e-06	5.81502e-06
IGF2R	34.5563	5	1.84475e-06	5.87027e-06
SLCO3A1	34.5388	5	1.85964e-06	5.9069e-06
BHLHE41	33.9718	5	2.41194e-06	7.6473e-06
ND5	33.9371	5	2.45067e-06	7.75602e-06
ENSMMUG00000056741	33.8865	5	2.50816e-06	7.92362e-06
RPS6KA3	33.4326	5	3.08765e-06	9.73668e-06
PKIB	33.4204	5	3.10505e-06	9.7739e-06
RIN3	33.401	5	3.13264e-06	9.84303e-06
RALBP1	33.2791	5	3.31241e-06	1.03892e-05
ENSMMUG00000060245	33.2657	5	3.3328e-06	1.04344e-05
SNRPD1	32.9548	5	3.84199e-06	1.20071e-05
BCAT1	32.7442	5	4.23015e-06	1.31966e-05
PARP14	32.6583	5	4.39955e-06	1.37006e-05
CCL4L1	32.6497	5	4.41674e-06	1.37296e-05
RGCC	32.5048	5	4.71904e-06	1.46433e-05
RUNX1	32.4674	5	4.8003e-06	1.4869e-05
C11H12orf66	32.3589	5	5.0439e-06	1.55959e-05
CYCS	32.2346	5	5.33841e-06	1.64774e-05
MPPED2	32.2123	5	5.393e-06	1.66165e-05
ENSMMUG00000061343	32.1982	5	5.42765e-06	1.66938e-05
HERC6	31.9609	5	6.04799e-06	1.85691e-05
CCSER1	31.808	5	6.48462e-06	1.98748e-05
TNFAIP8L3	31.5835	5	7.18285e-06	2.19762e-05
COX3	31.5748	5	7.21137e-06	2.20249e-05
RAB7B	31.4787	5	7.53412e-06	2.29705e-05
CRISPLD2	31.3638	5	7.93847e-06	2.41612e-05
PLEKHA5	31.2197	5	8.47655e-06	2.5754e-05
PPM1L	31.1413	5	8.78439e-06	2.66429e-05
SHTN1	31.1263	5	8.84455e-06	2.67789e-05
TUBB	30.9937	5	9.39408e-06	2.83935e-05
DNM3	30.8099	5	1.02125e-05	3.0814e-05
GNG2	30.7813	5	1.03462e-05	3.11633e-05
GBP7	30.7604	5	1.04448e-05	3.14064e-05
SH3D19	30.7346	5	1.05678e-05	3.17216e-05
ARNT	30.598	5	1.12444e-05	3.36946e-05
TBC1D9	30.2614	5	1.31005e-05	3.91892e-05
ENSMMUG00000046641	30.1561	5	1.37407e-05	4.09642e-05
MTUS1	30.1584	5	1.37264e-05	4.09642e-05
RAN	29.7817	5	1.62821e-05	4.84579e-05
NFKBIA	29.512	5	1.83958e-05	5.46555e-05
COX2	29.4836	5	1.86344e-05	5.52703e-05
CP	29.2559	5	2.06551e-05	6.11601e-05
VCAN	28.7675	5	2.57538e-05	7.61284e-05
CCL3	28.4876	5	2.92206e-05	8.62303e-05
MAP4K5	28.4826	5	2.92863e-05	8.62785e-05
NSD2	28.3997	5	3.0402e-05	8.94147e-05
SMAD1	28.3264	5	3.14232e-05	9.22628e-05
RNF125	28.0185	5	3.60971e-05	0.000105808
CD109	27.8324	5	3.92495e-05	0.000114856
ADAMDEC1	27.711	5	4.14521e-05	0.000121098
CDC14B	27.6799	5	4.20359e-05	0.000122599
AHI1	27.592	5	4.3731e-05	0.00012733
PBX3	27.4982	5	4.56131e-05	0.000132589
ENSMMUG00000058237	27.1811	5	5.25929e-05	0.000152624
PLPP3	27.1475	5	5.33915e-05	0.000154685
HUNK	27.0283	5	5.63242e-05	0.000162911
FCAR	27.0111	5	5.6759e-05	0.000163898
NCKAP5	26.9512	5	5.83053e-05	0.000168085
STXBP6	26.9367	5	5.86854e-05	0.000168902
MYLIP	26.8861	5	6.00306e-05	0.000172489
PPFIBP1	26.8154	5	6.19625e-05	0.000177748
ZEB1	26.7596	5	6.3533e-05	0.000181954
LDHA	26.7297	5	6.43878e-05	0.000184101
NCAM1	26.5403	5	7.00863e-05	0.000200067
HSPD1	26.5338	5	7.02914e-05	0.000200325
PMS1	26.4788	5	7.20436e-05	0.000204984
HIST1H2AC	26.4187	5	7.40061e-05	0.000210225
SH3RF1	26.1871	5	8.20801e-05	0.000232782
PF4V1	26.0686	5	8.65452e-05	0.000245048
ENSMMUG00000063272	25.9929	5	8.95175e-05	0.000253054
ATP1B1	25.9495	5	9.12708e-05	0.000257593
SLC22A23	25.8824	5	9.40443e-05	0.000264993
ST3GAL6	25.7674	5	9.89985e-05	0.000278503
EDA	25.6082	5	0.000106282	0.000298513
CXCL9	25.4206	5	0.000115552	0.000324027
ERBB3	25.3792	5	0.000117702	0.000329529
HNRNPLL	25.3508	5	0.0001192	0.000333188
OAS1	25.2146	5	0.000126648	0.000353441
ACTN1	25.1871	5	0.000128206	0.000357218
BTBD11	25.1823	5	0.000128485	0.000357424
EGR2	25.1654	5	0.000129453	0.000359545
CCDC85A	25.1354	5	0.000131193	0.000363801
DISP1	25.1148	5	0.000132396	0.000365975
NR4A2	25.1163	5	0.000132312	0.000365975
MKI67	25.0841	5	0.000134221	0.000369983
HIVEP3	25.0833	5	0.00013427	0.000369983
TSPAN33	24.9541	5	0.000142204	0.00039123
ENSMMUG00000042343	24.94	5	0.000143098	0.00039307
INSR	24.8783	5	0.000147076	0.000403362
ENOX1	24.7915	5	0.000152858	0.000418561
FOXO1	24.7729	5	0.000154127	0.000421377
ENSMMUG00000018687	24.5987	5	0.000166521	0.000454551
CTNNA3	24.5508	5	0.0001701	0.000463596
DNER	24.4694	5	0.000176353	0.000479889
CEP128	24.4282	5	0.0001796	0.000487966
ENSMMUG00000058133	24.3124	5	0.000189065	0.000512882
EYA2	24.3028	5	0.000189867	0.000514261
SUSD4	24.2937	5	0.000190636	0.000515543
DPY19L1	24.1869	5	0.000199876	0.000539697
FAM107B	24.0632	5	0.000211124	0.000568884
CCNF	24.0609	5	0.000211337	0.000568884
GPAT3	23.9681	5	0.0002202	0.00059183
CENPP	23.9437	5	0.000222588	0.00059733
NRCAM	23.9165	5	0.000225278	0.000603622
ANXA2	23.8483	5	0.000232183	0.00062117
ADGRL2	23.7111	5	0.000246692	0.000658977
CYSLTR1	23.6476	5	0.000253712	0.000676695
PITRM1	23.56	5	0.000263721	0.000702317
ND6	23.3154	5	0.000293774	0.000781163
LMNA	23.3033	5	0.00029534	0.000784131
ATP8	23.2917	5	0.000296865	0.000786985
ATP5F1B	23.2407	5	0.000303603	0.000803629
ZNF462	23.1567	5	0.000315064	0.000832703
SNX10	23.0562	5	0.000329313	0.000869049
UCK2	22.7948	5	0.000369454	0.000973509
MAST4	22.7393	5	0.000378579	0.000995089
MAPRE2	22.7381	5	0.000378783	0.000995089
CMSS1	22.5815	5	0.000405764	0.00106437
PFKP	22.5159	5	0.000417615	0.00109381
STEAP4	22.4393	5	0.000431894	0.00112952
TRAK2	22.397	5	0.000439999	0.00114899
CYTB	22.2864	5	0.000461854	0.00120427
ENSMMUG00000050658	22.275	5	0.000464181	0.00120853
SLC35D1	22.2166	5	0.000476209	0.001238
IL2RG	22.208	5	0.000478002	0.00124082
ATP6V1G1	22.1581	5	0.000488574	0.00126638
VMO1	22.1419	5	0.000492051	0.0012735
SRM	22.115	5	0.000497893	0.00128672
SRPX	22.0718	5	0.000507406	0.00130936
HS3ST1	21.9764	5	0.000529024	0.00136313
WARS1.1	21.9249	5	0.000541095	0.00139218
TENM4	21.8271	5	0.000564733	0.00145087
PDSS1	21.752	5	0.000583588	0.0014971
ATP2B4	21.7277	5	0.000589808	0.00151084
PLS3	21.71	5	0.000594403	0.00152038
RNF19B	21.6681	5	0.000605368	0.00154617
ADCY9	21.6374	5	0.000613557	0.0015648
SGTB	21.288	5	0.000714579	0.00181978
SLC44A1	21.2686	5	0.000720669	0.00183262
HCST	21.1842	5	0.000747653	0.00189847
POLA1	21.0765	5	0.000783524	0.00198667
MYC	21.0686	5	0.000786234	0.00199065
CKB	20.9043	5	0.000844496	0.0021333
ID2	20.9029	5	0.000845015	0.0021333
ZC3H12C	20.8893	5	0.000849999	0.00214278
PCLAF	20.7325	5	0.000909931	0.00229056
ZC3HAV1	20.7227	5	0.00091383	0.00229707
THBD	20.6837	5	0.00092941	0.00233287
ASTN2	20.6713	5	0.00093443	0.00234211
DDX60	20.5826	5	0.000971106	0.00243055
SPON2	20.2418	5	0.00112565	0.00281332
RBFOX2	20.1847	5	0.00115382	0.00287961
C1QB	20.1599	5	0.00116626	0.00290651
CLIC4	20.1079	5	0.00119277	0.00296833
CSTA	19.9756	5	0.00126299	0.00313862
PMP22	19.9564	5	0.00127351	0.00316025
INSIG1	19.8148	5	0.0013538	0.00335473
GREM1	19.7688	5	0.00138093	0.00341711
PARVB	19.737	5	0.00139998	0.00345936
CADM2	19.7166	5	0.00141234	0.00348004
DAAM1	19.7179	5	0.00141154	0.00348004
CKS1B	19.6876	5	0.00143012	0.0035189
ZSCAN5A	19.6769	5	0.00143673	0.00353019
MAOA	19.5869	5	0.00149354	0.00366462
BMPR1A	19.4529	5	0.00158228	0.00387691
IFT80	19.4166	5	0.00160718	0.00393243
PPP2R2B	19.4056	5	0.00161483	0.00394561
KCNMB4	19.248	5	0.00172805	0.00421634
SLC38A2	19.0707	5	0.0018647	0.00454341
KIRREL1	18.9806	5	0.00193823	0.00471601
DSE	18.9083	5	0.00199919	0.00485755
MYRIP	18.8411	5	0.00205758	0.00499248
SLC39A8	18.7387	5	0.00214987	0.00520919
GK	18.7094	5	0.00217696	0.00526751
RMDN3	18.6876	5	0.00219739	0.0053096
SLAMF9	18.6098	5	0.00227166	0.00548148
CHI3L1	18.5695	5	0.00231117	0.00556911
DIXDC1	18.5297	5	0.0023508	0.00565682
BRCA2	18.5162	5	0.00236443	0.00568178
SIPA1L2	18.221	5	0.00268184	0.00643569
CRYBA2	18.1625	5	0.00274947	0.00658893
CDKN3	18.1326	5	0.00278472	0.00666425
SLC37A2	18.0405	5	0.00289611	0.00692135
PLAU	17.99	5	0.00295902	0.00706203
BACH2	17.9867	5	0.00296307	0.00706205
RNASE1	17.9215	5	0.00304644	0.00725085
ADAM19	17.8723	5	0.00311079	0.00739394
NR4A3	17.8297	5	0.00316759	0.00751873
TTLL7	17.5745	5	0.00352975	0.008367
MT1X	17.5325	5	0.00359309	0.0085056
EXT2	17.4997	5	0.00364335	0.00861291
CTPS1	17.4723	5	0.00368599	0.00870192
F3	17.4046	5	0.00379306	0.00894262
MTCL1	17.4013	5	0.00379832	0.00894295
ENSMMUG00000062716	17.36	5	0.00386536	0.00908854
TMEM120B	17.2669	5	0.00402039	0.00944035
KPNA2	17.2347	5	0.00407557	0.00955707
RIPK2	17.225	5	0.00409227	0.00958337
SEMA3C	17.1827	5	0.00416609	0.00974319
HMGB2	17.1713	5	0.00418621	0.00977714
HMOX1	17.1466	5	0.00422993	0.00986606
IGF1R	17.0283	5	0.00444647	0.0103573
SLC2A1	16.9834	5	0.00453135	0.0105395
CD274	16.9806	5	0.00453676	0.0105395
RRM2	16.9763	5	0.00454506	0.0105448
APOL4	16.9116	5	0.00467054	0.0108215
ENSMMUG00000058521	16.7809	5	0.00493465	0.0114183
OASL	16.7418	5	0.00501645	0.0115922
ARHGEF26	16.7378	5	0.00502494	0.0115965
ENSMMUG00000063645	16.7216	5	0.00505923	0.0116603
ZNF618	16.7143	5	0.0050748	0.0116807
TNIP1	16.6509	5	0.00521172	0.0119801
STMN1	16.577	5	0.00537604	0.0123416
OTUD7A	16.5432	5	0.00545279	0.0125013
MTMR2	16.5343	5	0.00547326	0.0125318
CA2	16.2648	5	0.00612735	0.0140111
DIPK1A	16.1995	5	0.00629711	0.0143805
MACROD2	16.1675	5	0.00638168	0.0145546
L3MBTL4	16.1633	5	0.00639288	0.0145611
BICD1	16.1395	5	0.00645687	0.0146877
SERPINB6	16.1099	5	0.00653714	0.014851
TCIRG1	16.1003	5	0.00656347	0.0148914
ENSMMUG00000062326	16.0665	5	0.00665663	0.0150832
SCIMP	16.0275	5	0.00676611	0.0153114
SH3PXD2B	15.8277	5	0.00735371	0.0165767
IGF2BP2	15.8336	5	0.00733544	0.0165767
CMTM8	15.8302	5	0.0073461	0.0165767
HDGFL3	15.798	5	0.00744511	0.0167611
CD38	15.7591	5	0.00756662	0.0170127
EDNRB	15.7467	5	0.0076056	0.0170784
ENSMMUG00000051392	15.6972	5	0.00776378	0.0174112
APBB2	15.6438	5	0.00793824	0.0177796
CDH17	15.6183	5	0.00802274	0.0179459
CAMP	15.5301	5	0.00832181	0.0185911
PLTP	15.5251	5	0.00833927	0.0186063
ENSMMUG00000042305	15.4818	5	0.00849047	0.0189195
RSAD2	15.4632	5	0.00855594	0.019041
CDH3	15.174	5	0.00964413	0.0214355
RGS1	15.1162	5	0.00987713	0.0219255
ADGRE2	15.101	5	0.00993951	0.0220359
TIGAR	15.0126	5	0.0103087	0.0228256
FGGY	15.0024	5	0.0103519	0.0228921
PZP	14.8636	5	0.0109614	0.0242092
SYNE2	14.71	5	0.011676	0.0257549
B4GALT5	14.6928	5	0.0117589	0.0259052
SUGCT	14.5312	5	0.0125649	0.027646
RAI14	14.5175	5	0.0126357	0.0277667
GLRX	14.4045	5	0.0132344	0.0290458
PKP4	14.2998	5	0.0138132	0.0302781
ATP6V0E1	14.2632	5	0.0140211	0.0306953
ST18	13.9504	5	0.0159276	0.0348254
ATF3	13.9372	5	0.0160135	0.0349695
TNIK	13.872	5	0.0164434	0.0358634
ENSMMUG00000052013	13.7734	5	0.0171147	0.0372811
CTTNBP2NL	13.7574	5	0.0172262	0.0374772
ATP10A	13.5966	5	0.0183854	0.0399493
ENSMMUG00000063348	13.5847	5	0.0184745	0.0400932
ATAD2	13.548	5	0.0187508	0.0406421
SYT1	13.5244	5	0.0189305	0.0409809
FRK	13.3946	5	0.0199485	0.0431311
CLEC6A	13.3676	5	0.0201671	0.04355
STRIP2	13.3445	5	0.0203557	0.043903
DLG2	13.2977	5	0.0207427	0.0446825
VNN1	13.2608	5	0.0210539	0.045297
AFF3	13.2037	5	0.0215428	0.0462434
VCL	13.2033	5	0.0215467	0.0462434
PDE6D	13.0739	5	0.0226959	0.04865
TSBP1	13.0649	5	0.0227777	0.0487654
NOS1AP	13.0595	5	0.0228279	0.0488131
GEM	13.0417	5	0.0229913	0.0491025
ENSMMUG00000040343	12.992	5	0.0234534	0.0499983
PTGDS	12.9905	5	0.023468	0.0499983

## Sheet: Lineage 4-DC-like Mac
Gene	waldStat_4	df_4	pvalue_4	fdr_4
ARNT	232.732	5	0	0
PPFIA2	167.884	5	0	0
MMP12	171.852	5	0	0
CHIT1	1002.35	5	0	0
SPP1	237.366	5	0	0
CA2	167.573	5	0	0
MYO1D	221.301	5	0	0
COX3	145.152	5	0	0
ATP6V0D2	443.155	5	0	0
IDO1	114.941	5	0	0
ANKH	108.553	5	0	0
ITGA2	94.2984	5	0	0
CACNB4	267.855	5	0	0
CCL8	139.92	5	0	0
THBS1	163.801	5	0	0
HDAC9	347.407	5	0	0
DST	211.479	5	0	0
MMP9	316.25	5	0	0
CCL13	632.534	5	0	0
ACP5	193.999	5	0	0
ND4	106.951	5	0	0
COX1	104.299	5	0	0
VCAN	95.2073	5	0	0
IFIT2	162.509	5	0	0
SLC35D1	363.906	5	0	0
MYO1B	228.843	5	0	0
ATP6	134.441	5	0	0
ENSMMUG00000065373	220.982	5	0	0
CD52	1526.75	5	0	0
ENSMMUG00000058515	157.868	5	0	0
ND3	194.38	5	0	0
FN1	181.133	5	0	0
TFRC	482.8	5	0	0
PPP2R2B	153.977	5	0	0
CCL4L1	272.576	5	0	0
RUNX1	115.273	5	0	0
ZEB1	119.743	5	0	0
C1QB	110.65	5	0	0
CD109	869.864	5	0	0
SNX10	452.785	5	0	0
ENSMMUG00000042343	167.632	5	0	0
PTPRM	153.135	5	0	0
KCNQ5	88.4378	5	0	0
HPGDS	132.748	5	0	0
PID1	309.455	5	0	0
ADK	171.593	5	0	0
PITPNC1	210.337	5	0	0
RASAL2	371.446	5	0	0
ST3GAL6	138.262	5	0	0
ENSMMUG00000065362	225.224	5	0	0
TBC1D24	274.884	5	0	0
SMYD3	102.648	5	0	0
CYP1B1	547.983	5	0	0
FAM107B	158.265	5	0	0
MRPS6	139.726	5	0	0
MAML3	411.113	5	0	0
OSBPL8	929.619	5	0	0
CCL18	431.337	5	0	0
FYN	137.147	5	0	0
ITPR1	113.513	5	0	0
ENSMMUG00000061125	117.117	5	0	0
DOCK5	209.279	5	0	0
PIP5K1B	187.826	5	0	0
SLC40A1	789.829	5	0	0
ARHGAP24	248.566	5	0	0
ANTXR2	106.234	5	0	0
LPL	668.799	5	0	0
TIAM1	88.3838	5	0	0
THRB	92.8973	5	0	0
ENSMMUG00000063316	151.242	5	0	0
TXN	1636.21	5	0	0
CDK6	133.886	5	0	0
TNFRSF11A	126.177	5	0	0
CLEC6A	152.176	5	0	0
MYO10	159.901	5	0	0
PALLD	386.449	5	0	0
ENSMMUG00000063348	102.271	5	0	0
ATP6V1A	162.77	5	0	0
IPCEF1	154.46	5	0	0
IGF1	591.256	5	0	0
SOD2	452.491	5	0	0
C1H1orf21	199.774	5	0	0
SLC7A11	300.967	5	0	0
ALCAM	587.004	5	0	0
CBLB	434.718	5	0	0
STXBP5	144.894	5	0	0
MITF	829.978	5	0	0
CUX2	350.92	5	0	0
ACTN1	204.174	5	0	0
RAI14	91.7186	5	0	0
S100A10	276.463	5	0	0
KIR3DL12	96.8978	5	0	0
CIR1	96.0552	5	0	0
ADGRB3	143.213	5	0	0
CSTB	211.554	5	0	0
CTSL	402.947	5	0	0
C9	433.762	5	0	0
BACH2	230.037	5	0	0
RBPJ	1013.9	5	0	0
HSPD1	136.19	5	0	0
SRGAP1	261.876	5	0	0
ENSMMUG00000064224	87.6792	5	0	0
KYNU	403.418	5	0	0
PARVB	144.61	5	0	0
ENSMMUG00000012140	218.903	5	0	0
GLIS3	160.614	5	0	0
PFKP	159.004	5	0	0
PLA2G4C	134.673	5	0	0
MTSS1	349.561	5	0	0
TP63	244.271	5	0	0
APOL2	151.096	5	0	0
RPL39	275.447	5	0	0
CCL2	592.038	5	0	0
CDK14	269.461	5	0	0
AHI1	139.882	5	0	0
SLC9A7	111.605	5	0	0
AFF1	138.739	5	0	0
APOC1	460.397	5	0	0
BMT2	722.391	5	0	0
GCNT2	103.069	5	0	0
MAP2K3	101.907	5	0	0
FMNL2	257.93	5	0	0
RTN1	87.6976	5	0	0
PDE4D	335.745	5	0	0
ENSMMUG00000051095	193.39	5	0	0
RALA	542.058	5	0	0
PKIB	88.1504	5	0	0
NAV3	128.949	5	0	0
GPAT3	576.416	5	0	0
PLCB1	364.969	5	0	0
PSD3	488.72	5	0	0
EXOC6B	157.063	5	0	0
TOX	177.037	5	0	0
RAC2	204.722	5	0	0
GM2A	302.208	5	0	0
CAMK1D	174.3	5	0	0
ACTG1	837.988	5	0	0
KCNMA1	105.695	5	0	0
SERPINI1	163.49	5	0	0
ENSMMUG00000062103	116.132	5	0	0
SLC8A1	312.415	5	0	0
MYO1E	451.898	5	0	0
PPARG	227.011	5	0	0
C1QC	557.805	5	0	0
TUBB	258.255	5	0	0
APOE	300.913	5	0	0
ADAMDEC1	750.032	5	0	0
CHCHD6	546.555	5	0	0
OXCT1	113.61	5	0	0
THSD7A	181.716	5	0	0
PLXDC2	386.61	5	0	0
RARRES1	274.775	5	0	0
GPNMB	466.565	5	0	0
PHLPP1	87.3258	5	0	0
ND4L	193.475	5	0	0
MSR1	467.021	5	0	0
UCHL1	108.817	5	0	0
CD163L1	1196.3	5	0	0
SERPINB10	504.822	5	0	0
NCAM1	169.227	5	0	0
CCDC141	97.5656	5	0	0
PLA2G2D	130.796	5	0	0
S100A4	583.608	5	0	0
CSTA	220.647	5	0	0
COLEC12	522.675	5	0	0
HIPK2	88.3168	5	0	0
GUCY1A1	126.585	5	0	0
LARGE1	200.255	5	0	0
CHST11	195.605	5	0	0
CHN2	140.947	5	0	0
DCLK2	154.468	5	0	0
GABRG3	96.5255	5	0	0
ENSMMUG00000009038	132.075	5	0	0
ANXA2	890.806	5	0	0
F13A1	1120.92	5	0	0
LDLRAD4	150.981	5	0	0
ZNF366	141.893	5	0	0
GSN	757.908	5	0	0
HIST1H2AC	141.839	5	0	0
SLC16A10	286.081	5	0	0
GBE1	112.891	5	0	0
DCSTAMP	242.061	5	0	0
PDE3B	153.257	5	0	0
PDGFC	631.625	5	0	0
HMGB1	169.777	5	0	0
PRKCH	294.447	5	0	0
ND2	251.986	5	0	0
ABCB1	403.691	5	0	0
GK	254.923	5	0	0
HSP90AB1	327.597	5	0	0
SUCNR1	96.9528	5	0	0
CYCS	141.966	5	0	0
DAB2	1902.44	5	0	0
SATB1	164.447	5	0	0
ENSMMUG00000052424	370.594	5	0	0
ENSMMUG00000028699	124.438	5	0	0
SAMD4A	224.315	5	0	0
TBXAS1	139.895	5	0	0
IMMP2L	163.087	5	0	0
P3H2	123.571	5	0	0
COL6A2	113.644	5	0	0
TBC1D8	125.8	5	0	0
EPSTI1	100.306	5	0	0
XYLT1	385.435	5	0	0
LXN	176.892	5	0	0
RETN	856.171	5	0	0
TMEM176B	359.498	5	0	0
SLC44A1	447.132	5	0	0
ND6	103.786	5	0	0
TP53BP2	88.2291	5	0	0
ENSMMUG00000008587	121.283	5	0	0
ITGAX	847.63	5	0	0
ATP1B1	259.246	5	0	0
ZNF704	141.477	5	0	0
PRKCA	261.789	5	0	0
SPIRE1	90.4313	5	0	0
MYOF	405.878	5	0	0
CD74	112.762	5	0	0
SLC9A9	1250.11	5	0	0
MAMU-DRA	137.837	5	0	0
LDHA	455.429	5	0	0
SPRED1	321.271	5	0	0
SFMBT2	159.261	5	0	0
CD200R1	88.9966	5	0	0
MTHFD1L	131.942	5	0	0
ASAP2	95.3452	5	0	0
GCLC	166.431	5	0	0
TCIRG1	110.87	5	0	0
FNIP2	117.738	5	0	0
LTA4H	798.052	5	0	0
RGS10	148.366	5	0	0
UBE2E2	666.37	5	0	0
PPM1E	145.132	5	0	0
PDE4B	101.701	5	0	0
FBXL20	123.02	5	0	0
ATRNL1	117.962	5	0	0
ENSMMUG00000038348	415.289	5	0	0
ENSMMUG00000056183	143.806	5	0	0
DENND1B	305.653	5	0	0
KCNK13	119.018	5	0	0
SEMA3C	147.425	5	0	0
TM4SF19	146.209	5	0	0
TUBA1A	395.507	5	0	0
PELI1	173.36	5	0	0
ARHGEF26	107.433	5	0	0
SASH1	172.983	5	0	0
DGKH	167.641	5	0	0
ARHGAP26	563.448	5	0	0
SLC38A1	467.57	5	0	0
HS3ST1	180.927	5	0	0
CPQ	168.551	5	0	0
ENSMMUG00000063725	810.227	5	0	0
ENSMMUG00000062238	411.373	5	0	0
NRP1	678.132	5	0	0
ABCA1	408.854	5	0	0
ENSMMUG00000055064	213.043	5	0	0
PCOLCE2	102.433	5	0	0
ID2	114.489	5	0	0
PRIM2	135.678	5	0	0
PLTP	138.023	5	0	0
ADAM28	100.236	5	0	0
MAMU-DRB1	332.884	5	0	0
ARID5B	404.889	5	0	0
RPS6KA3	166.352	5	0	0
VAV3	550.66	5	0	0
PLXNA2	99.9397	5	0	0
TGFBR1	191.643	5	0	0
NLN	98.4817	5	0	0
AKT3	115.357	5	0	0
MS4A6A	1042.77	5	0	0
ARHGAP22	178.941	5	0	0
RBPMS	437.13	5	0	0
KLHL13	439.293	5	0	0
PARD3	108.942	5	0	0
CXCR4	87.8031	5	0	0
ENSMMUG00000018687	114.052	5	0	0
LRCH1	172.85	5	0	0
CR1L	369.578	5	0	0
WWOX	213.72	5	0	0
TUBA1C	102.305	5	0	0
AMPD3	115.944	5	0	0
LGALS3	845.758	5	0	0
SLC38A2	86.9434	5	0	0
FABP5	439.489	5	0	0
ALOX5	123.469	5	0	0
RGCC	222.593	5	0	0
SRPX	151.139	5	0	0
ZBTB20	268.312	5	0	0
PDE7B	111.404	5	0	0
STARD13	155.626	5	0	0
GLRX	254.837	5	0	0
DOCK10	268.424	5	0	0
ATP2B4	130.195	5	0	0
ENTPD1	163.493	5	0	0
FRMD4A	95.7734	5	0	0
FLNA	361.957	5	0	0
DPYD	356.009	5	0	0
S100A2	227.408	5	0	0
ADGRE2	294.918	5	0	0
TNS3	338.255	5	0	0
TCF4	138.534	5	0	0
LILRB4	191.003	5	0	0
GPR183	95.2447	5	0	0
RALGAPA2	213.725	5	0	0
INPP4B	121.601	5	0	0
CMAH	340.206	5	0	0
HSPA5	166.773	5	0	0
RAD51B	260.33	5	0	0
SGK1	102.214	5	0	0
TXNRD1	744.111	5	0	0
RGS2	122.095	5	0	0
FPR3	231.818	5	0	0
AOPEP	103.94	5	0	0
CTSB	358.433	5	0	0
MCOLN3	112.933	5	0	0
HTRA1	145.049	5	0	0
MGLL	352.45	5	0	0
MAML2	133.126	5	0	0
PEAK1	384.047	5	0	0
FGL2	437.668	5	0	0
ATF3	302.729	5	0	0
PTEN	109.975	5	0	0
ZDHHC14	254.04	5	0	0
MERTK	97.171	5	0	0
EPB41L3	153.541	5	0	0
ITGA9	234.07	5	0	0
ARHGAP31	96.517	5	0	0
TXNIP	174.7	5	0	0
SLCO4A1	94.956	5	0	0
GASK1B	118.624	5	0	0
ARHGAP6	99.6501	5	0	0
SLC25A43	270.051	5	0	0
MATK	254.282	5	0	0
CTSC	335.405	5	0	0
ADH1B	103.536	5	0	0
S100A6	1000.36	5	0	0
TREM1	249.931	5	0	0
JAK2	87.1265	5	0	0
CCND1	283.177	5	0	0
BCL2L11	138.025	5	0	0
ASAP1	595.036	5	0	0
ETV6	104.145	5	0	0
CD83	94.7965	5	0	0
PPP3CA	172.838	5	0	0
CYTB	132.473	5	0	0
EEPD1	94.3996	5	0	0
CREB5	111.722	5	0	0
ENSMMUG00000012203	138.388	5	0	0
PLEK	95.13	5	0	0
SUSD4	120.134	5	0	0
HCST	244.487	5	0	0
CAMKMT	110.028	5	0	0
HSP90AA1	179.492	5	0	0
LRMDA	346.291	5	0	0
PRR5L	141.142	5	0	0
SLC24A3	186.221	5	0	0
INSIG1	413.941	5	0	0
ENSMMUG00000061343	115.67	5	0	0
BNC2	571.517	5	0	0
APOL6	107.801	5	0	0
PPP4C	95.5019	5	0	0
LYZ	715.805	5	0	0
EGR2	111.417	5	0	0
FGD4	140.166	5	0	0
RGL1	766.872	5	0	0
SYNDIG1	213.869	5	0	0
GAPDH	350.472	5	0	0
PRKN	206.794	5	0	0
NAMPT	104.066	5	0	0
ENSMMUG00000021425	183.717	5	0	0
HGF	132.491	5	0	0
PIK3R5	128.7	5	0	0
UST	86.3449	5	0	0
KLHL6	87.5071	5	0	0
TPST1	113.298	5	0	0
TRAK1	122.287	5	0	0
ENSMMUG00000030144	917.566	5	0	0
ATXN1	140.077	5	0	0
GSAP	141.068	5	0	0
CXCL16	147.5	5	0	0
DOCK4	223.695	5	0	0
ENSMMUG00000031100	407.75	5	0	0
SIPA1L1	123.244	5	0	0
ENSMMUG00000040343	106.195	5	0	0
SPON2	110.2	5	0	0
MAN1A1	225.77	5	0	0
NFKB1	110.485	5	0	0
HMOX1	194.635	5	0	0
JARID2	102.935	5	0	0
NHSL1	130.779	5	0	0
LIMK1	216.15	5	0	0
ADARB1	116.072	5	0	0
ELOVL5	458.499	5	0	0
TRIO	211.747	5	0	0
PHACTR1	171.414	5	0	0
TRPS1	429.974	5	0	0
LRRC8C	88.8343	5	0	0
PZP	91.4361	5	0	0
ANKS1A	137.155	5	0	0
IGF2R	212.126	5	0	0
ST7	121.29	5	0	0
RIN3	90.7758	5	0	0
GRK3	284.915	5	0	0
SESN3	141.317	5	0	0
BHLHE41	101.43	5	0	0
VOPP1	145.222	5	0	0
SNTB1	100.898	5	0	0
DNASE2	169.075	5	0	0
CTSD	937.907	5	0	0
ATP8B4	104.519	5	0	0
ESR1	187.042	5	0	0
DDX60L	109.558	5	0	0
ENSMMUG00000053089	91.6531	5	0	0
ENSMMUG00000006965	90.4953	5	0	0
B4GALT5	157.784	5	0	0
MAPRE2	114.27	5	0	0
KCNJ2	85.9104	5	0	0
CPEB2	114.227	5	0	0
LDLRAD3	161.208	5	0	0
STK17B	192.852	5	0	0
WDPCP	121.902	5	0	0
CYP27A1	297.73	5	0	0
PCDHAC2	159.02	5	0	0
TRAF3	90.6737	5	0	0
AHNAK2	189.296	5	0	0
EFL1	89.1302	5	0	0
MICU3	117.371	5	0	0
ENSMMUG00000051870	107.679	5	0	0
PSME2	125.178	5	0	0
ZSWIM6	534.201	5	0	0
FCGR1A	315.534	5	0	0
RGS1	112.226	5	0	0
ABCC1	107.076	5	0	0
IFI30	300.322	5	0	0
TUT7	469.762	5	0	0
ANKRD44	114.486	5	0	0
CDYL	175.82	5	0	0
MS4A7	818.191	5	0	0
SLAMF9	405.895	5	0	0
PNP	99.1421	5	0	0
MCTP1	166.027	5	0	0
FOLR2	1064.29	5	0	0
ATP5F1B	135.082	5	0	0
VSIR	151.767	5	0	0
LILRA3	150.104	5	0	0
SDC3	208.835	5	0	0
MAN1C1	159.322	5	0	0
TGFBI	162.734	5	0	0
HIF1A	268.862	5	0	0
TSPAN33	96.8815	5	0	0
RPL22L1	165.777	5	0	0
LMBR1	93.5777	5	0	0
EPS8	178.209	5	0	0
PARP6	148.027	5	0	0
ENSMMUG00000054261	184.456	5	0	0
ENSMMUG00000028689	554.457	5	0	0
ENSMMUG00000049833	539.589	5	0	0
SCD	93.9776	5	0	0
MYRIP	138.369	5	0	0
RAB7B	204.464	5	0	0
MME	317.382	5	0	0
ROBO2	374.35	5	0	0
ZNF618	103.647	5	0	0
FCHSD2	232.097	5	0	0
GEM	90.6599	5	0	0
ENSMMUG00000062894	577.738	5	0	0
MDM2	105.573	5	0	0
ENSMMUG00000028672	179.834	5	0	0
CLIC4	609.587	5	0	0
SLC2A3	99.8004	5	0	0
GPHN	185.325	5	0	0
CAVIN1	159.947	5	0	0
RMDN3	604.302	5	0	0
SH3RF1	132.597	5	0	0
ADORA2B	560.564	5	0	0
ABCA13	244.793	5	0	0
PLPP3	146.948	5	0	0
LBH	185.441	5	0	0
SLC1A2	86.5375	5	0	0
ENSMMUG00000012749	370.675	5	0	0
CAMP	101.312	5	0	0
TFCP2L1	142.084	5	0	0
PBX3	212.734	5	0	0
DTNB	117.252	5	0	0
MYLIP	97.7039	5	0	0
CLEC1B	524.152	5	0	0
CHI3L1	259.323	5	0	0
LRP12	112.318	5	0	0
EPHB1	159.795	5	0	0
FABP3	119.162	5	0	0
CCSER1	83.9486	5	1.11022e-16	3.84818e-16
SH3RF3	83.9517	5	1.11022e-16	3.84818e-16
CD84	83.4558	5	1.11022e-16	3.84818e-16
CACNA1A	84.308	5	1.11022e-16	3.84818e-16
ENSMMUG00000054483	83.6414	5	1.11022e-16	3.84818e-16
MTUS1	85.2113	5	1.11022e-16	3.84818e-16
GIMAP4	84.081	5	1.11022e-16	3.84818e-16
UCK2	84.5014	5	1.11022e-16	3.84818e-16
ZNRF2	85.3798	5	1.11022e-16	3.84818e-16
MAGI3	85.3592	5	1.11022e-16	3.84818e-16
PLCL1	85.1834	5	1.11022e-16	3.84818e-16
RANBP9	84.5696	5	1.11022e-16	3.84818e-16
JDP2	83.1273	5	2.22045e-16	7.63553e-16
ERBIN	82.9629	5	2.22045e-16	7.63553e-16
SUPT3H	82.3132	5	2.22045e-16	7.63553e-16
ANKRD6	82.3316	5	2.22045e-16	7.63553e-16
RFTN1	81.8924	5	3.33067e-16	1.13858e-15
ENSMMUG00000058521	81.7115	5	3.33067e-16	1.13858e-15
CRABP2	82.1923	5	3.33067e-16	1.13858e-15
MAP4K4	81.1177	5	4.44089e-16	1.50921e-15
ENSMMUG00000054210	81.3976	5	4.44089e-16	1.50921e-15
RAN	81.4369	5	4.44089e-16	1.50921e-15
TRERF1	80.6608	5	5.55112e-16	1.88283e-15
AGAP1	80.6286	5	6.66134e-16	2.25063e-15
ATP8	80.4941	5	6.66134e-16	2.25063e-15
IL1R2	79.3368	5	1.11022e-15	3.73653e-15
ND5	79.4405	5	1.11022e-15	3.73653e-15
NFIA	77.5958	5	2.66454e-15	8.95037e-15
VWF	77.2441	5	3.10862e-15	1.0422e-14
RAB30	77.1963	5	3.21965e-15	1.07734e-14
ATP6V1G1	76.956	5	3.66374e-15	1.22359e-14
ENSMMUG00000051392	76.7608	5	3.9968e-15	1.33227e-14
HIVEP3	76.6636	5	4.21885e-15	1.40359e-14
KAZN	76.2571	5	5.10703e-15	1.69584e-14
ERBB3	76.1075	5	5.44009e-15	1.803e-14
SAMSN1	76.0154	5	5.66214e-15	1.87303e-14
CP	75.5647	5	7.10543e-15	2.346e-14
MACROD2	75.3392	5	7.88258e-15	2.59767e-14
TMCC3	75.232	5	8.32667e-15	2.73883e-14
TET2	75.1461	5	8.65974e-15	2.84301e-14
BCL2A1	74.425	5	1.22125e-14	4.00182e-14
LPAR1	73.9896	5	1.5099e-14	4.93841e-14
CAPN2	73.2325	5	2.17604e-14	7.10376e-14
PPARGC1B	72.8787	5	2.57572e-14	8.39279e-14
DIXDC1	72.6363	5	2.89768e-14	9.42424e-14
CDH3	72.2754	5	3.44169e-14	1.11727e-13
FCMR	71.7488	5	4.42979e-14	1.43535e-13
FCER2	71.3063	5	5.4734e-14	1.77021e-13
HNRNPLL	71.1249	5	5.973e-14	1.9282e-13
MT1M	71.0535	5	6.18394e-14	1.9926e-13
HPCAL1	70.8701	5	6.75016e-14	2.17103e-13
SLC4A7	70.8332	5	6.87228e-14	2.20623e-13
KDM6A	70.7746	5	7.07212e-14	2.2662e-13
BIRC3	70.4451	5	8.28226e-14	2.64911e-13
PKN2	70.1476	5	9.54792e-14	3.04833e-13
APBB2	70.0852	5	9.83658e-14	3.13473e-13
NRCAM	69.8889	5	1.08136e-13	3.43978e-13
RGS7	69.8219	5	1.11577e-13	3.54279e-13
CTTNBP2	69.4982	5	1.3034e-13	4.131e-13
LHFPL2	69.4237	5	1.35114e-13	4.27452e-13
ENSMMUG00000064692	69.064	5	1.60427e-13	5.06612e-13
FRK	68.6195	5	1.98508e-13	6.25731e-13
CRYBA2	68.3272	5	2.28373e-13	7.18569e-13
SMAD6	68.242	5	2.3781e-13	7.46912e-13
RCAN1	68.0643	5	2.58904e-13	8.11699e-13
MAP4K3	67.405	5	3.55049e-13	1.11113e-12
BCAR3	67.2768	5	3.77476e-13	1.17919e-12
VWA8	67.2279	5	3.86358e-13	1.20477e-12
SCIMP	66.8762	5	4.5719e-13	1.4231e-12
MAST2	66.7119	5	4.94493e-13	1.53646e-12
PIK3CB	66.4741	5	5.54112e-13	1.71864e-12
IFI6	65.752	5	7.82485e-13	2.42264e-12
IL2RG	65.6679	5	8.14571e-13	2.5175e-12
SUGCT	65.4894	5	8.87068e-13	2.7367e-12
CXCL8	65.4694	5	8.95617e-13	2.75818e-12
SLAMF7	65.4584	5	9.0028e-13	2.76764e-12
TMEM131L	64.8722	5	1.19127e-12	3.65575e-12
XPR1	64.8275	5	1.21703e-12	3.72821e-12
FAM110B	63.7582	5	2.0276e-12	6.20039e-12
MYC	63.0785	5	2.8042e-12	8.56019e-12
RANBP1	63.0403	5	2.85572e-12	8.70218e-12
FSCN1	63.0309	5	2.86859e-12	8.72614e-12
ACVR2A	63.0243	5	2.87759e-12	8.73822e-12
GLCCI1	62.8224	5	3.16847e-12	9.60476e-12
EDNRB	62.6541	5	3.43314e-12	1.0389e-11
CEMIP2	62.6459	5	3.44669e-12	1.04119e-11
FBXO32	62.5161	5	3.66662e-12	1.10571e-11
PBX1	62.4144	5	3.84892e-12	1.15867e-11
RASGRF2	62.3652	5	3.94029e-12	1.18413e-11
CDKN1A	61.6245	5	5.60829e-12	1.68249e-11
ST8SIA4	61.3156	5	6.49736e-12	1.94585e-11
PKD2	61.2467	5	6.71418e-12	2.00733e-11
MAOA	61.1231	5	7.1213e-12	2.1254e-11
SYT16	60.7752	5	8.40428e-12	2.50401e-11
NLGN4X	60.605	5	9.11371e-12	2.71074e-11
SERINC5	60.5086	5	9.54159e-12	2.83317e-11
RNF213	60.192	5	1.10933e-11	3.28832e-11
HOMER1	60.186	5	1.11252e-11	3.29215e-11
SPRED2	59.904	5	1.27229e-11	3.75856e-11
TRAK2	59.8312	5	1.31709e-11	3.8843e-11
FABP4	59.7823	5	1.34807e-11	3.96893e-11
RUFY3	59.7695	5	1.35633e-11	3.9865e-11
JUN	59.6721	5	1.42065e-11	4.16852e-11
KMO	59.5675	5	1.49313e-11	4.37381e-11
NEURL3	59.3496	5	1.65621e-11	4.84101e-11
CCL24	59.347	5	1.65818e-11	4.84101e-11
CDH6	59.1922	5	1.78493e-11	5.2023e-11
DNAJC13	59.011	5	1.94549e-11	5.66079e-11
BCL2	58.8682	5	2.08217e-11	6.04837e-11
DAAM1	58.7308	5	2.22266e-11	6.4457e-11
NFAT5	58.1864	5	2.87894e-11	8.33504e-11
RALBP1	57.8603	5	3.36134e-11	9.71551e-11
TBC1D9	57.1622	5	4.68237e-11	1.35113e-10
SEL1L3	57.0863	5	4.85393e-11	1.39832e-10
ENSMMUG00000003289	56.9295	5	5.22903e-11	1.50389e-10
CADM1	56.5633	5	6.22127e-11	1.7863e-10
MLPH	56.4767	5	6.48218e-11	1.85815e-10
NIBAN1	56.3195	5	6.98411e-11	1.99874e-10
AOAH	56.2949	5	7.06604e-11	2.01887e-10
ID3	55.8667	5	8.65663e-11	2.46927e-10
NEDD9	55.7436	5	9.17691e-11	2.61339e-10
TIMP3	55.4105	5	1.07464e-10	3.05536e-10
SEPTIN6	55.356	5	1.10277e-10	3.1302e-10
STMN1	54.9835	5	1.3156e-10	3.72824e-10
ATP6V0E1	54.4466	5	1.69647e-10	4.79976e-10
CSF1	54.3625	5	1.76536e-10	4.98658e-10
PLEKHA5	54.3558	5	1.77098e-10	4.99434e-10
MSI2	53.6097	5	2.52085e-10	7.09753e-10
FGGY	53.3403	5	2.86342e-10	8.04903e-10
HSD17B4	53.0723	5	3.25034e-10	9.12193e-10
RASSF3	53.0502	5	3.28453e-10	9.19988e-10
IFI44L	53.0475	5	3.28869e-10	9.19988e-10
PTPN1	52.8797	5	3.56022e-10	9.94348e-10
APOC2	52.6695	5	3.93203e-10	1.09643e-09
TFEC	52.6219	5	4.02145e-10	1.11957e-09
ISG20	52.2106	5	4.88393e-10	1.35751e-09
LMNA	52.1932	5	4.92442e-10	1.36659e-09
SLCO3A1	52.1329	5	5.0666e-10	1.4038e-09
PARD3B	51.996	5	5.40495e-10	1.49517e-09
DNAJC6	51.782	5	5.97976e-10	1.65155e-09
COX2	51.5022	5	6.82393e-10	1.88172e-09
SHC3	51.1447	5	8.078e-10	2.22401e-09
PDE8A	50.8846	5	9.13243e-10	2.51034e-09
IL7R	50.8647	5	9.21889e-10	2.5301e-09
MMP7	50.6777	5	1.00686e-09	2.75897e-09
PSMD12	50.5669	5	1.06087e-09	2.90238e-09
SLC37A2	50.258	5	1.22715e-09	3.35202e-09
TBC1D4	50.0923	5	1.32684e-09	3.61362e-09
DENND5B	50.0919	5	1.32707e-09	3.61362e-09
CYRIA	49.9415	5	1.42455e-09	3.87299e-09
TNFRSF12A	49.8402	5	1.49417e-09	4.05593e-09
FHIT	49.7993	5	1.52322e-09	4.12836e-09
TNFAIP8L3	49.6309	5	1.64895e-09	4.46218e-09
CCL3	49.5775	5	1.69093e-09	4.56868e-09
ANKRD10	49.3276	5	1.90214e-09	5.13136e-09
PLP2	49.239	5	1.9831e-09	5.34148e-09
PSAT1	49.1617	5	2.05667e-09	5.53107e-09
WARS1.1	48.9578	5	2.26381e-09	6.07875e-09
ENSMMUG00000058133	48.7593	5	2.48543e-09	6.66354e-09
SGTB	48.7241	5	2.52684e-09	6.76417e-09
OTUD7A	48.5883	5	2.69359e-09	7.19946e-09
WAC	48.5436	5	2.75081e-09	7.34113e-09
PPM1L	47.9733	5	3.59683e-09	9.58421e-09
ATP6V1H	47.9304	5	3.66996e-09	9.76412e-09
TTC39C	47.707	5	4.07624e-09	1.08285e-08
HMGA1	47.6603	5	4.16663e-09	1.10517e-08
ANKRD28	47.4101	5	4.68643e-09	1.24115e-08
CERS6	47.1335	5	5.33623e-09	1.4111e-08
FAM117B	47.0751	5	5.48456e-09	1.44812e-08
FCN1	47.0222	5	5.62248e-09	1.48229e-08
NAV1	46.904	5	5.94343e-09	1.56453e-08
PTPN22	46.8803	5	6.00969e-09	1.57959e-08
H2AFZ	46.8445	5	6.11168e-09	1.60397e-08
ENSMMUG00000060245	46.676	5	6.61453e-09	1.73332e-08
ARSB	46.5282	5	7.08956e-09	1.85501e-08
GPRIN3	46.3647	5	7.65469e-09	1.99987e-08
STAMBPL1	46.2219	5	8.18461e-09	2.13512e-08
PHF21A	46.1098	5	8.62649e-09	2.24702e-08
MX1	45.9583	5	9.26146e-09	2.40521e-08
LOXL2	45.9583	5	9.26136e-09	2.40521e-08
ABCC5	45.8674	5	9.66466e-09	2.50619e-08
ENPP2	45.6541	5	1.06805e-08	2.76549e-08
STEAP4	45.5305	5	1.13174e-08	2.92605e-08
ATP6V1B2	45.0802	5	1.39741e-08	3.60756e-08
REL	44.8243	5	1.57526e-08	4.06068e-08
ENSMMUG00000055587	44.6579	5	1.70276e-08	4.38283e-08
ADCY9	44.4293	5	1.89497e-08	4.87039e-08
CLEC5A	44.3758	5	1.94295e-08	4.98634e-08
ENSMMUG00000059231	44.1848	5	2.12452e-08	5.44427e-08
DENND2B	44.1462	5	2.16323e-08	5.53532e-08
FOSL2	43.979	5	2.33909e-08	5.97652e-08
TRPC1	43.6656	5	2.70793e-08	6.90879e-08
PDSS1	43.4979	5	2.9287e-08	7.4611e-08
IL1B	43.0233	5	3.65515e-08	9.29818e-08
UBE2H	42.9083	5	3.85669e-08	9.79655e-08
TNIP1	42.8842	5	3.90028e-08	9.89284e-08
SCLT1	42.6854	5	4.27932e-08	1.08385e-07
STAT1	42.1705	5	5.4406e-08	1.37597e-07
CKB	42.1213	5	5.56665e-08	1.4058e-07
TSBP1	41.9665	5	5.98293e-08	1.50874e-07
PSMB9	41.71	5	6.74225e-08	1.69776e-07
SLC1A5	41.6673	5	6.87767e-08	1.72936e-07
SLC25A4	41.6045	5	7.08189e-08	1.77814e-07
MID2	41.5137	5	7.38779e-08	1.85227e-07
ENSMMUG00000051990	41.4707	5	7.537e-08	1.88696e-07
PARM1	41.2148	5	8.49055e-08	2.12264e-07
PTK2	41.1172	5	8.88501e-08	2.21807e-07
CALCRL	40.8391	5	1.01119e-07	2.52073e-07
IFI27	40.6529	5	1.10261e-07	2.74469e-07
DENND4A	40.5937	5	1.13341e-07	2.81732e-07
PDS5A	40.4276	5	1.22434e-07	3.03902e-07
SLC30A4	40.2326	5	1.34047e-07	3.32254e-07
CYSLTR1	39.9404	5	1.53528e-07	3.79997e-07
CPM	39.7926	5	1.64434e-07	4.06413e-07
ENSMMUG00000057849	39.488	5	1.89393e-07	4.67439e-07
DGKI	39.4727	5	1.90739e-07	4.70094e-07
CTTNBP2NL	39.279	5	2.08675e-07	5.13571e-07
AKR1B10	39.1333	5	2.2325e-07	5.48666e-07
OXR1	38.9177	5	2.46721e-07	6.05493e-07
SYK	38.9036	5	2.48338e-07	6.07747e-07
FAM102B	38.9044	5	2.48237e-07	6.07747e-07
RPS6KA2	38.5911	5	2.87019e-07	7.01423e-07
H4C3	38.3713	5	3.17767e-07	7.75477e-07
PARP14	38.2421	5	3.37342e-07	8.22094e-07
AUTS2	38.1014	5	3.60029e-07	8.76155e-07
ARHGEF3	38.0662	5	3.65942e-07	8.893e-07
GPC4	37.9946	5	3.78273e-07	9.17985e-07
PPP1R14C	37.3106	5	5.18918e-07	1.25754e-06
AGTPBP1	37.2539	5	5.32681e-07	1.2891e-06
PLAU	36.9483	5	6.13417e-07	1.48242e-06
NCKAP5	36.79	5	6.59885e-07	1.59251e-06
ASTN2	36.7745	5	6.64622e-07	1.60172e-06
SLC2A1	36.3811	5	7.96849e-07	1.91773e-06
VCL	36.3306	5	8.15601e-07	1.96015e-06
SOX4	36.278	5	8.35623e-07	2.0055e-06
NAA50	36.1888	5	8.70695e-07	2.08679e-06
RNLS	36.0336	5	9.35208e-07	2.23832e-06
STXBP6	36.0264	5	9.38326e-07	2.2427e-06
ATP6V1E1	36.0043	5	9.47911e-07	2.2625e-06
RUNX2	35.9738	5	9.61335e-07	2.2914e-06
TMEM65	35.9108	5	9.89624e-07	2.3556e-06
APBA1	35.8065	5	1.03831e-06	2.46812e-06
DMXL1	35.6736	5	1.10382e-06	2.62024e-06
NRG1	35.3184	5	1.29978e-06	3.07748e-06
TANC2	35.3181	5	1.29997e-06	3.07748e-06
IFIT3	35.2792	5	1.32344e-06	3.12879e-06
PACS1	34.954	5	1.53683e-06	3.62833e-06
CRISPLD2	34.5613	5	1.84048e-06	4.33933e-06
GJB2	34.545	5	1.85437e-06	4.36618e-06
ANPEP	34.437	5	1.94853e-06	4.58167e-06
SVIP	34.4321	5	1.95295e-06	4.58588e-06
L3MBTL4	34.3885	5	1.99241e-06	4.67223e-06
IL7	34.2772	5	2.0968e-06	4.9104e-06
ISG15	34.0867	5	2.28817e-06	5.35137e-06
TPX2	33.9735	5	2.41011e-06	5.62899e-06
CDH17	33.9148	5	2.4758e-06	5.77466e-06
RNASE1	33.8578	5	2.54133e-06	5.91957e-06
SLC39A8	33.7384	5	2.68422e-06	6.2357e-06
ABCG1	33.7386	5	2.68403e-06	6.2357e-06
GBP7	33.569	5	2.90076e-06	6.72976e-06
THBD	33.5325	5	2.94968e-06	6.83415e-06
PCLAF	33.3355	5	3.22803e-06	7.46912e-06
CLEC12B	33.2936	5	3.29047e-06	7.60349e-06
MMP19	33.2541	5	3.35054e-06	7.732e-06
ENSMMUG00000064140	33.1622	5	3.49438e-06	8.05328e-06
ENO3	33.1443	5	3.52309e-06	8.1087e-06
AGAP3	33.1107	5	3.57773e-06	8.22358e-06
SHOX2	33.0699	5	3.64512e-06	8.36742e-06
FBXO31.1	33.0332	5	3.70668e-06	8.49753e-06
GREM1	33.004	5	3.75652e-06	8.60045e-06
SH3D19	33.0004	5	3.76275e-06	8.60339e-06
ATP10A	32.4977	5	4.73433e-06	1.08107e-05
LONRF3	32.3194	5	5.13581e-06	1.17121e-05
FOXO1	32.1539	5	5.53866e-06	1.26142e-05
SNRPD1	32.0815	5	5.72442e-06	1.30202e-05
TPD52	31.908	5	6.19563e-06	1.40736e-05
RNF144B	31.6974	5	6.81997e-06	1.54716e-05
DIRAS2	31.6125	5	7.08888e-06	1.60607e-05
BICD1	31.6013	5	7.12514e-06	1.61219e-05
NSD2	31.5453	5	7.30889e-06	1.65162e-05
IGF2BP2	31.532	5	7.35334e-06	1.65951e-05
SLC22A23	31.4771	5	7.53949e-06	1.69931e-05
TG	31.4401	5	7.66775e-06	1.72599e-05
CEP128	31.2356	5	8.41544e-06	1.89184e-05
PRKAG2	31.1559	5	8.72626e-06	1.95919e-05
KLF12	31.1028	5	8.93941e-06	2.00446e-05
MX2	31.0837	5	9.01742e-06	2.01935e-05
DNM3	30.7733	5	1.03839e-05	2.32237e-05
PCNA	30.7541	5	1.04749e-05	2.33971e-05
LCLAT1	30.7395	5	1.05445e-05	2.35222e-05
NFKBIA	30.6835	5	1.08161e-05	2.40973e-05
DCN	30.6184	5	1.11408e-05	2.47889e-05
ENSMMUG00000049338	30.5586	5	1.14474e-05	2.54388e-05
ENSMMUG00000051300	30.3155	5	1.27828e-05	2.83699e-05
TLE1	30.2936	5	1.29101e-05	2.86161e-05
TBC1D2B	30.2765	5	1.30106e-05	2.88021e-05
CYTIP	30.1945	5	1.3504e-05	2.98564e-05
MEGF9	30.1762	5	1.36162e-05	3.00662e-05
OAS2	30.0946	5	1.41297e-05	3.11605e-05
PRKCE	29.7732	5	1.63443e-05	3.59989e-05
ZC3H12C	29.4725	5	1.87275e-05	4.11958e-05
NCL	29.4499	5	1.89202e-05	4.1567e-05
SIPA1L2	29.4138	5	1.92316e-05	4.21979e-05
DNAJC1	29.2515	5	2.06965e-05	4.53551e-05
XG	29.1718	5	2.14554e-05	4.6959e-05
EDA	29.1188	5	2.19762e-05	4.80384e-05
CELA2B	28.9093	5	2.41574e-05	5.27402e-05
ENSMMUG00000054358	28.892	5	2.43465e-05	5.30863e-05
PMP22	28.7918	5	2.54737e-05	5.54745e-05
ST18	28.5684	5	2.81755e-05	6.12816e-05
ITGB8	28.3592	5	3.09617e-05	6.72577e-05
IKZF2	28.2971	5	3.18409e-05	6.90812e-05
CPNE8	28.1596	5	3.38745e-05	7.34018e-05
HTR7	28.1482	5	3.40498e-05	7.36898e-05
KIF13A	28.1167	5	3.45356e-05	7.46484e-05
CTNNA3	27.6791	5	4.20505e-05	9.07789e-05
TMCO3	27.4621	5	4.63577e-05	9.99535e-05
ZC3HAV1	27.4001	5	4.76666e-05	0.000102648
ERN1	27.3727	5	4.82569e-05	0.000103791
MCM3	27.3309	5	4.91729e-05	0.000105631
PITRM1	27.2907	5	5.00666e-05	0.000107418
NUB1	27.2364	5	5.13022e-05	0.000109933
SFMBT1	27.0134	5	5.67002e-05	0.000121351
ADGRG5	26.8922	5	5.98663e-05	0.00012797
MKI67	26.5731	5	6.90638e-05	0.000147449
SPECC1	26.4804	5	7.19913e-05	0.000153511
TENM4	26.4702	5	7.23217e-05	0.000154027
PECR	26.4597	5	7.26602e-05	0.000154558
ZHX2	26.2548	5	7.96346e-05	0.000169187
SMAD1	25.9666	5	9.05752e-05	0.000192196
NASP	25.8149	5	9.69234e-05	0.000205416
GRAMD2B	25.8086	5	9.71946e-05	0.00020574
PTGDS	25.7586	5	9.93893e-05	0.00021013
ZNF438	25.6776	5	0.000103046	0.000217597
RNF217	25.6	5	0.00010667	0.000224977
FKBP5	25.5893	5	0.000107183	0.000225785
DEPDC1B	25.3715	5	0.000118103	0.000248487
CENPO	25.2838	5	0.000122809	0.000258077
TIGAR	25.2675	5	0.000123699	0.000259634
RIPK2	25.0135	5	0.000138499	0.000290348
ENSMMUG00000052127	24.99	5	0.000139953	0.000293043
IGFBP7	24.8494	5	0.000148979	0.000311566
CKS1B	24.8436	5	0.000149363	0.000311994
POLA1	24.5739	5	0.000168366	0.000351267
AFF3	24.5162	5	0.000172732	0.000359944
PKP4	24.2584	5	0.000193638	0.000403026
KCNMB4	24.2337	5	0.000195772	0.000406981
UHRF2	24.101	5	0.000207621	0.000431098
HIST1H2BK	24.0628	5	0.000211163	0.00043793
ENSMMUG00000063645	23.9255	5	0.000224387	0.000464801
SCMH1	23.8364	5	0.000233402	0.0004829
F5	23.6314	5	0.000255531	0.000528057
IGF1R	23.5815	5	0.00026123	0.000539194
MCM4	23.5286	5	0.000267401	0.000551277
AVL9	23.4364	5	0.000278512	0.000573503
IL1RN	23.3495	5	0.000289383	0.000595186
PCDH7	23.2934	5	0.000296636	0.000609382
PCSK6	23.07	5	0.000327322	0.000671627
OSCAR	23.0049	5	0.000336833	0.00069033
PDGFD	22.9698	5	0.000342088	0.000700274
SERPINB2	22.8635	5	0.000358464	0.000732934
RAD51AP1	22.7945	5	0.000369507	0.000754626
CMSS1	22.7622	5	0.000374787	0.000764512
LIMCH1	22.5342	5	0.000414283	0.00084409
C11H12orf66	22.5053	5	0.000419563	0.000853848
C15orf41	22.499	5	0.000420727	0.000855215
CENPE	22.4857	5	0.000423202	0.000859244
NOP58	22.2919	5	0.00046074	0.000934367
SEL1L2	22.1378	5	0.000492931	0.000998487
LRFN5	22.0978	5	0.000501655	0.00101498
ADAM19	21.9943	5	0.000524896	0.00105953
MSANTD3-TMEFF1	21.9949	5	0.000524765	0.00105953
TIMP1	21.988	5	0.000526354	0.00106125
CCL22	21.9599	5	0.000532876	0.00107315
MAMDC2	21.8601	5	0.000556656	0.00111975
ENSMMUG00000046641	21.7318	5	0.000588758	0.00118295
MOB3B	21.4029	5	0.000679667	0.00136404
PF4V1	21.0499	5	0.000792665	0.00158898
SLC24A2	21.0351	5	0.000797776	0.00159739
CYB5R3	20.9988	5	0.000810489	0.00162098
RUNDC3B	20.9952	5	0.000811736	0.00162161
NR4A3	20.9288	5	0.000835534	0.00166533
SYNE2	20.9308	5	0.000834806	0.00166533
KITLG	20.8975	5	0.000846998	0.00168624
PPFIBP1	20.8785	5	0.000854016	0.00169633
ECE1	20.88	5	0.00085345	0.00169633
RCC1	20.8694	5	0.0008574	0.00170111
CASS4	20.777	5	0.000892519	0.00176877
SRM	20.6968	5	0.000924169	0.00182941
TACC3	20.6859	5	0.000928517	0.00183593
EPB41L2	20.5363	5	0.000990792	0.00195684
ATP6AP2	20.3692	5	0.00106524	0.00210149
KIAA1958	20.3362	5	0.00108058	0.00212933
MTCL1	20.2952	5	0.00109991	0.00216498
PLAUR	20.2622	5	0.00111574	0.00219365
SPAG5	20.1217	5	0.0011857	0.00232857
BTBD8	20.0306	5	0.00123333	0.00241938
ENSMMUG00000064182	19.8898	5	0.00131063	0.00256813
GNG2	19.7215	5	0.00140939	0.00275854
ABHD2	19.6449	5	0.00145672	0.00284796
MIS18BP1	19.5674	5	0.00150613	0.00294126
ACSL3	19.5259	5	0.0015333	0.00299096
TNIK	19.4711	5	0.00156995	0.00305903
SPN	19.3185	5	0.00167647	0.00326292
KPNA2	19.2089	5	0.00175728	0.0034164
PPP1R16B	18.981	5	0.00193782	0.00376318
CFL2	18.8171	5	0.00207886	0.00403257
CCDC85A	18.7286	5	0.00215911	0.00418358
RANBP17	18.5542	5	0.00232634	0.0045026
CXCL3	18.5058	5	0.0023749	0.00459148
DISP1	18.4936	5	0.00238731	0.00461035
TMEM164	18.3	5	0.00259302	0.00500205
PDPN	18.2824	5	0.00261254	0.00503413
ARAP2	18.1939	5	0.00271301	0.00522195
DHRS9	18.0273	5	0.00291244	0.0055996
HIST1H2BJ	17.7649	5	0.00325592	0.00625309
CSGALNACT1	17.5451	5	0.00357406	0.00685651
EYA2	17.3611	5	0.00386346	0.00740354
ADSS2	17.3179	5	0.00393472	0.00753182
ZNF462	17.2708	5	0.00401381	0.00767476
ENSMMUG00000056741	17.2588	5	0.00403429	0.00770545
LRP11	17.255	5	0.00404068	0.00770919
DDX58	17.2467	5	0.00405497	0.00772797
CCL7	17.207	5	0.00412356	0.00785011
ENSMMUG00000018421	17.1202	5	0.00427744	0.00813414
SELPLG	17.0836	5	0.00434402	0.00825175
TRAF1	17.0271	5	0.0044486	0.00844118
INTS9	17.0008	5	0.00449823	0.00852606
KCNQ3	16.8607	5	0.00477166	0.00903448
SINHCAF	16.7332	5	0.00503451	0.0095218
CADM2	16.714	5	0.00507531	0.00958853
H1-2	16.6813	5	0.00514558	0.00971076
MYBL2	16.6453	5	0.00522408	0.0098482
SYT1	16.638	5	0.00523998	0.00986749
ZSCAN5A	16.5	5	0.00555247	0.0104447
GNL3	16.4642	5	0.00563641	0.0105911
TMTC2	16.4301	5	0.0057177	0.0107323
CNIH3	16.4244	5	0.0057314	0.0107464
ANP32E	16.3857	5	0.00582487	0.0109099
EXT1	16.2978	5	0.00604329	0.0113068
ENSMMUG00000056604	16.2936	5	0.00605394	0.0113146
FRRS1	16.2791	5	0.00609087	0.0113714
RARS2	16.274	5	0.00610393	0.0113835
ENSMMUG00000015202	16.246	5	0.0061756	0.0115049
DDX60	16.2263	5	0.00622691	0.0115881
ACOD1	16.2222	5	0.00623742	0.0115952
DIPK1A	16.0955	5	0.00657653	0.0122126
AGPAT4	15.9514	5	0.00698432	0.012956
LILRA6	15.9448	5	0.00700343	0.0129776
ITGAV	15.8999	5	0.00713578	0.0132088
IL12RB2	15.8247	5	0.00736275	0.0136144
SKAP1	15.7509	5	0.00759237	0.0140241
VNN1	15.6954	5	0.00776971	0.0143213
DPY19L1	15.6971	5	0.00776427	0.0143213
FANCI	15.6793	5	0.00782177	0.014402
ENSMMUG00000063127	15.6721	5	0.00784526	0.01443
FCAR	15.6489	5	0.00792138	0.0145392
LCN2	15.6501	5	0.00791749	0.0145392
CENPP	15.6121	5	0.0080433	0.0147475
MPPED2	15.6026	5	0.00807529	0.0147905
GPR39	15.4752	5	0.00851358	0.0155769
PDE6D	15.4296	5	0.00867607	0.0158575
MCM6	15.3577	5	0.00893826	0.0163141
NID2	15.356	5	0.00894462	0.0163141
CD207	15.3275	5	0.00905075	0.0164904
SLC35F1	15.2283	5	0.00942997	0.0171633
BICDL1	15.2162	5	0.00947753	0.0172319
GRPR	15.1945	5	0.00956263	0.0173685
ENSMMUG00000062612	15.1391	5	0.00978437	0.0177527
CXCL10	15.12	5	0.00986154	0.017874
NFATC1	14.9899	5	0.0104058	0.0188408
F3	14.9298	5	0.0106665	0.0192928
SHCBP1	14.8867	5	0.0108578	0.0196184
EXT2	14.8377	5	0.011079	0.0199973
IRF4	14.822	5	0.0111505	0.0201055
HNRNPH1	14.7633	5	0.0114231	0.0205758
POLQ	14.7172	5	0.0116415	0.0209475
TRAC	14.6703	5	0.0118679	0.0213328
CD101	14.6207	5	0.0121123	0.0217496
ENSMMUG00000042305	14.5851	5	0.0122905	0.0220469
RND3	14.5567	5	0.0124345	0.0222823
ENSMMUG00000043332	14.4859	5	0.0128004	0.0229143
GOT2	14.4164	5	0.0131701	0.0235518
ENSMMUG00000055114	14.4084	5	0.0132131	0.0236046
GPC5	14.2844	5	0.0139001	0.0248064
BRIP1	14.27	5	0.0139821	0.0249271
NUSAP1	14.2664	5	0.0140027	0.0249383
CDC14B	14.2399	5	0.0141551	0.025184
SHTN1	14.2002	5	0.0143865	0.0255694
KIRREL1	13.9258	5	0.0160879	0.0285643
ENSMMUG00000054069	13.7252	5	0.0174525	0.0309555
ENSMMUG00000061208	13.6761	5	0.0178032	0.0315454
CXCL9	13.5769	5	0.0185324	0.0328041
WDHD1	13.5565	5	0.0186862	0.0330427
TRIM25	13.5485	5	0.0187464	0.0331155
SERPINE1	13.4955	5	0.0191527	0.0337647
LRRC4C	13.4975	5	0.0191374	0.0337647
TRIM24	13.4699	5	0.0193513	0.0340802
AK5	13.4621	5	0.0194125	0.0341534
IGFBP6	13.3808	5	0.0200597	0.0352564
SULF2	13.2954	5	0.0207626	0.0364551
HERC6	13.2903	5	0.0208049	0.0364924
GAN	13.2254	5	0.0213554	0.0374204
OASL	13.2071	5	0.0215135	0.0376594
ORC3	13.1923	5	0.0216419	0.0378461
GPC6	13.1871	5	0.0216871	0.0378871
RHPN2	13.1426	5	0.0220787	0.0385325
TTC28	13.0768	5	0.0226699	0.0395247
ENSMMUG00000031902	13.0127	5	0.0232596	0.0405123
BRCA2	12.9904	5	0.0234688	0.0408357
CTPS1	12.9085	5	0.0242519	0.0421561
ELAVL4	12.8538	5	0.024788	0.043045
TMEM132C	12.8002	5	0.025325	0.0439336
SLC41A2	12.6674	5	0.0267028	0.0462778
ACKR4	12.5949	5	0.0274851	0.0475862
AKAP6	12.5209	5	0.0283069	0.0489603
COLGALT2	12.5108	5	0.0284204	0.0491077
