# Supplementary material for: Chronic Alcohol Consumption Reprograms Osteoclast Lineage Communications to Promote Osteoclastogenesis
Source: Biology (Basel). 2026 Mar 26;15(7):527. doi: 10.3390/biology15070527 (PMC13072430; doi:10.3390/biology15070527)
Supplement: Supplementary file 1 [file biology-15-00527-s001.zip › Table S2.xlsx]

## Sheet: Global_DEG
Gene	waldStat	df	pvalue	padj
ND4L	182.146	8	0	0
ND6	199.741	10	0	0
ATP8	125.048	9	0	0
RBPMS	286.716	9	0	0
CYTB	147.392	9	0	0
ND5	80.7998	7	9.4369e-15	3.1126e-12
ENSMMUG00000059924	65.0773	12	2.63807e-09	7.45821e-07
BMT2	41.9737	3	4.064e-09	1.00533e-06
TMTC2	65.1191	13	6.27241e-09	1.37923e-06
ENSMMUG00000002764	57.0864	12	7.62545e-08	1.50908e-05
NAALADL2	51.066	12	9.06842e-07	0.000163149
ADORA2B	30.0315	3	1.35915e-06	0.000224147
ENSMMUG00000061343	36.0742	6	2.66662e-06	0.000405942
CPA6	37.5719	10	4.50462e-05	0.0063676
ENSMMUG00000015202	34.6636	11	0.000281522	0.0371421
CACNA1B	39.3691	14	0.000319783	0.0395531

## Sheet: Lineage1_DEG
Gene	waldStat_lineage1	df_lineage1	pvalue_lineage1	padj_lin1
MMP12	153.524	6	0	0
CPVL	183.993	6	0	0
COX3	10414.3	6	0	0
THBS1	99.2627	6	0	0
CCL13	281.73	6	0	0
COX2	7839.51	6	0	0
ND4	6953.89	6	0	0
COX1	7671.18	6	0	0
ENSMMUG00000002764	101.769	6	0	0
ATP6	4489.23	6	0	0
ENSMMUG00000065373	5233.76	6	0	0
ND3	3589.93	6	0	0
ENSMMUG00000065362	1264.51	6	0	0
ENSMMUG00000061125	2618.71	6	0	0
ENSMMUG00000049833	1238.22	6	0	0
ENSMMUG00000063316	1341.42	6	0	0
ENSMMUG00000028689	2332.35	6	0	0
BMT2	5967.03	6	0	0
ADORA2B	4596.39	6	0	0
PBX1	110.452	6	0	0
RARRES1	185.611	6	0	0
ND4L	341.966	5	0	0
ENSMMUG00000028699	410.775	6	0	0
ND6	212.667	6	0	0
ND5	157.696	4	0	0
ATP8	241.819	6	0	0
ENSMMUG00000038348	98.3218	6	0	0
ENSMMUG00000056183	100.402	6	0	0
RBPMS	824.393	6	0	0
CYTB	176.304	6	0	0
ENSMMUG00000064692	170.871	6	0	0
CCSER1	86.6966	6	1.11022e-16	6.83481e-15
ENSMMUG00000028672	83.2812	5	2.22045e-16	1.32554e-14
GM2A	82.7318	6	9.99201e-16	5.62407e-14
ENSMMUG00000061343	82.7882	6	9.99201e-16	5.62407e-14
XG	78.6574	6	6.77236e-15	3.70599e-13
NRG1	71.9056	6	1.66089e-13	8.84314e-12
CHIT1	65.9072	6	2.81553e-12	1.45963e-10
ENSMMUG00000015202	63.728	6	7.84262e-12	3.87375e-10
CPNE8	63.7218	6	7.86549e-12	3.87375e-10
IFI30	62.1392	6	1.65281e-11	7.94156e-10
ENSMMUG00000064224	61.397	6	2.34038e-11	1.09775e-09
SATB1	60.5409	6	3.4945e-11	1.60097e-09
CELA2B	60.3921	6	3.74665e-11	1.67748e-09
MSR1	58.0682	6	1.11e-10	4.85933e-09
VMO1	56.7012	6	2.0999e-10	8.99306e-09
BCL2L11	55.4793	6	3.70915e-10	1.55468e-08
ANPEP	54.6685	6	5.40769e-10	2.2194e-08
CCL2	48.4943	6	9.41197e-09	3.784e-07
ENPP2	47.5612	6	1.44581e-08	5.69649e-07
ENSMMUG00000042343	47.2066	6	1.70173e-08	6.57334e-07
ENSMMUG00000058521	46.9829	6	1.88588e-08	7.14459e-07
PARM1	45.7475	6	3.32368e-08	1.23541e-06
RGS7	44.5788	6	5.67443e-08	2.07012e-06
TBC1D9	43.7324	6	8.35261e-08	2.99175e-06
CTSL	41.5954	6	2.20994e-07	7.77424e-06
AGTPBP1	41.1485	6	2.70702e-07	9.35586e-06
MACROD2	41.0442	6	2.83817e-07	9.63997e-06
KIR3DL12	38.057	6	1.09493e-06	3.65594e-05
TMTC2	36.3419	6	2.36538e-06	7.76632e-05
ENSMMUG00000059924	31.4542	4	2.47302e-06	7.98663e-05
SEMA3C	36.0936	6	2.64348e-06	8.39945e-05
TMEM176B	35.9762	6	2.78614e-06	8.71221e-05
FGL2	34.8489	6	4.60991e-06	0.000141899
LILRA6	26.5678	3	7.25291e-06	0.000219819
CXCR4	33.6315	6	7.92419e-06	0.000236525
NAALADL2	28.9143	4	8.13699e-06	0.000239252
LDLRAD4	33.3043	6	9.16257e-06	0.000265445
JAML	33.0832	6	1.01061e-05	0.000288538
ST8SIA1	32.9518	6	1.07121e-05	0.00030147
IL1R2	31.48	6	2.05223e-05	0.000561514
PCDH7	31.4949	6	2.03881e-05	0.000561514
ENSMMUG00000051095	26.8886	4	2.0937e-05	0.000565012
GNAO1	31.1304	6	2.39365e-05	0.000637228
AKT3	30.4982	6	3.15992e-05	0.000830006
FCGR1A	29.9603	6	3.99976e-05	0.00103678
CADM2	29.4045	6	5.09973e-05	0.00130474
VCAN	27.1309	5	5.37905e-05	0.00135856
CCNB1	28.9293	6	6.27414e-05	0.00156456
CALCRL	28.7659	6	6.73673e-05	0.00165892
IFIT2	27.8549	6	0.000100063	0.00243362
IFIT1	27.4923	6	0.000117068	0.00281249
SAMD4A	27.0597	6	0.000141123	0.00334954
COLEC12	26.9964	6	0.000145033	0.00340137
ENSMMUG00000049338	26.7608	6	0.000160537	0.00372068
TMEM163	24.4804	5	0.000175494	0.00402003
PF4V1	26.4306	6	0.00018505	0.0041902
PLCB1	26.0236	6	0.000220397	0.00493389
ENTPD1	25.5872	6	0.000265718	0.00588163
H2AC12	22.9392	5	0.000346716	0.00758924
CRISPLD2	24.613	6	0.000402617	0.008716
SLCO5A1	20.2472	4	0.000446285	0.00955633
ADK	24.1139	6	0.000497656	0.0105417
SH3GL2	17.451	3	0.000570741	0.0119613
CCL22	19.2859	4	0.000690533	0.0143195
ST8SIA4	23.0179	6	0.000790489	0.0162215
ARAP2	22.4496	6	0.0010034	0.0203784
CCND1	21.9283	6	0.00124764	0.0250801
HMGB2	21.7661	6	0.00133485	0.0265623
STT3A.1	20.8274	6	0.00197027	0.0388142
CACNB4	20.8018	6	0.00199121	0.0388384
ENSMMUG00000031100	20.395	6	0.00235471	0.0454781
RFTN2	18.3799	5	0.0025061	0.0479322
CP	20.1936	6	0.00255791	0.0484528
ENSMMUG00000016909	20.131	6	0.00262452	0.049241

## Sheet: Lineage2_DEG
Gene	waldStat_lineage2	df_lineage2	pvalue_lineage2	padj_lin2
COX3	6043.44	6	0	0
CCL13	213.506	6	0	0
COX2	7466.77	6	0	0
ND4	6387.1	6	0	0
COX1	6236.03	6	0	0
ATP6	4651.15	6	0	0
ENSMMUG00000065373	3109.55	6	0	0
ND3	2660.5	6	0	0
ENSMMUG00000061125	2711.36	6	0	0
ENSMMUG00000049833	472.634	6	0	0
TIAM1	95.3503	6	0	0
ENSMMUG00000063316	1322.29	6	0	0
ENSMMUG00000028689	656.371	6	0	0
BMT2	2008.81	6	0	0
ADORA2B	1420.85	6	0	0
GM2A	111.007	6	0	0
ND4L	509.113	6	0	0
ENSMMUG00000028699	283.289	6	0	0
ND6	116.076	4	0	0
ND5	292.918	6	0	0
ATP8	317.956	6	0	0
ENSMMUG00000038348	107.662	6	0	0
RBPMS	144.265	6	0	0
CYTB	187.688	6	0	0
IFI30	105.189	6	0	0
CPNE8	86.5292	6	1.11022e-16	8.42915e-15
ENSMMUG00000061343	78.3208	6	7.88258e-15	5.76304e-13
CADM2	76.9681	6	1.5099e-14	1.06448e-12
THBS1	76.685	6	1.72085e-14	1.17136e-12
ENSMMUG00000064692	73.8057	6	6.76126e-14	4.44891e-12
ENSMMUG00000065362	67.0413	6	1.65068e-12	1.05111e-10
ENSMMUG00000064224	61.6766	6	2.05304e-11	1.26647e-09
ATRNL1	57.1669	6	1.69013e-10	1.011e-08
PPP2R2B	55.6631	6	3.40519e-10	1.97701e-08
ENSMMUG00000028672	38.991	4	6.99631e-08	3.94592e-06
ADAM19	43.4456	6	9.51992e-08	5.22009e-06
RGS7	40.6875	6	3.33643e-07	1.78003e-05
LXN	33.8865	6	7.07541e-06	0.000367549
RARRES1	32.4666	6	1.32783e-05	0.000672086
PARM1	32.3017	6	1.4282e-05	0.000704815
SH3PXD2B	30.8355	6	2.72501e-05	0.00131199
CPA6	29.7137	6	4.45532e-05	0.00205254
PCDH7	29.7056	6	4.4711e-05	0.00205254
CCSER1	28.5108	6	7.52714e-05	0.00337695
GABRG3	28.1531	6	8.79263e-05	0.00385703
ENSMMUG00000063348	26.7668	6	0.000160124	0.00687141
PZP	25.7698	6	0.000245728	0.0103206
PF4V1	24.8625	6	0.000362059	0.0148897
FCER2	24.7781	6	0.000375304	0.0151194

## Sheet: Lineage3_DEG
Gene	waldStat_lineage3	df_lineage3	pvalue_lineage3	padj_lin3
ND6	78.0111	4	4.44089e-16	7.99805e-13
RBPMS	68.4604	3	9.10383e-15	8.198e-12
CYTB	69.125	4	3.475e-14	2.08616e-11
ND4L	59.5714	3	7.25753e-13	3.2677e-10
ENSMMUG00000062894	51.6277	3	3.59532e-11	1.29504e-08
BMT2	37.7185	2	6.44969e-09	1.93598e-06
ATP8	38.1139	4	1.06155e-07	2.73121e-05
ND5	32.1645	3	4.83187e-07	0.000108778
ADORA2B	23.4181	2	8.21911e-06	0.00164474
HBA	24.1275	4	7.53091e-05	0.0135632
TMTC2	23.7179	4	9.09776e-05	0.0148955
ENSMMUG00000064692	16.4365	2	0.000269687	0.0404755
ENSMMUG00000028689	15.8621	2	0.000359416	0.0462362
NAALADL2	18.5594	3	0.000337173	0.0462362

## Sheet: Lineage 4-DC-like Mac_DEG
Gene	waldStat_lineage4	df_lineage4	pvalue_lineage4	padj_lin4
RBPMS	166.649	4	0	0
ND4L	76.6443	3	1.11022e-16	7.18314e-14
PF4V1	79.6929	4	2.22045e-16	9.57752e-14
ND5	64.1916	3	7.4718e-14	2.41713e-11
ND6	62.1374	3	2.05391e-13	5.31553e-11
ATP8	53.1479	3	1.70493e-11	3.67696e-09
CYTB	45.3944	3	7.62848e-10	1.41018e-07
ENSMMUG00000062894	43.7464	4	7.2431e-09	1.17157e-06
CLEC1B	22.9469	3	4.1426e-05	0.00595614
